# Supplementary material for: Functional characterization of PETIOLULE‐LIKE PULVINUS (PLP) gene in abscission zone development in Medicago truncatula and its application to genetic improvement of alfalfa
Source: Plant Biotechnol J. 2020 Sep 14;19(2):351–64. doi: 10.1111/pbi.13469 (PMC7868985; doi:10.1111/pbi.13469)
Supplement: Supplementary file 2 — Table S1 Characterization of leaflet and petiole abscission in wild type and plp mutant of M. truncatula. Table S2 Abscission stages of leaflet and petiole according to leaf ages. Table S3 List of genes that are up‐regulated in plp mutant. Table S4 List of genes that are down‐regulated inplp mutant. Table S5 List of auxin‐related genes that were down‐regulated in LAZ for qPCR validation. Table S6 List of transcription factors in M. truncatula that overlapped with abscission‐specific TFs in soybean. Table S7 List of homologous genes of already published genes related to AZ development in M. truncatula. Table S8 List of M. truncatula lines used in this study. Table S9 List of primers used for MsPLP‐RNAi vector construction. Table S10 Primers for qPCR analysis of auxin‐related genes and the NOOT gene. [file PBI-19-351-s001.xlsx]

## Sheet: Table S1.
Table S1. Characterization of leaflet and petiole abscission in wild type and plp mutant of M. truncatula.
Percentage	Phenotype	D33	D35	D37	D39	D41	D43	D45
Plants with leaflets (%)	WT	100	67	40	40	27	0	0
	plp	100	100	100	100	100	100	100
Plants with petioles (%)	WT	100	100	87	80	40	40	0
	plp	100	100	100	100	100	100	100
Note: WT, wild type; plp, petiolule-like pulvinus mutant; D33, 33-day-old leaf; D35, 35-day-old leaf; D37, 37-day-old leaf; D39, 39-day-old leaf; D41, 41-day-old leaf; D43, 43-day-old leaf; D45, 45-day-old leaf (40 replicates).

## Sheet: Table S2.
Table S2. Abscission stages of leaflet and petiole according to leaf ages.
Abscission stages	Leaflet abscission process	Petiole abscission process
Stage I	25-day-old leaf	25-day-old leaf
Stage II	35-day-old leaf	35-day-old leaf
Stage III	39-day-old leaf	45-day-old leaf
Notes: Stage I, prior to organ separation; Stage II, during abscission; and Stage III, after abscission when the remaining cells form a protective scar tissue.

## Sheet: Table S3.
Table S3. List of genes that are up-regulated in the plp mutant.
mRNA Accession	mRNA description	Ratio(P/R)
Medtr8g069925.1	hypothetical protein	16.2784
Medtr4g026570.1	hypothetical protein	15.8729
Medtr4g059790.1	fasciclin-like arabinogalactan protein	11.4039
Mt4-unmapped-4637	Unmapped Top-Strand Novel Transcript PUT-169a-Medicago_truncatula-59453	10.967
Mt4-unmapped-3465	Unmapped Top-Strand Novel Transcript PUT-169a-Medicago_truncatula-6832	10.6007
Medtr8g035880.1	zinc-binding dehydrogenase family oxidoreductase	8.00562
Medtr8g035630.1	zinc-binding dehydrogenase family oxidoreductase	7.91795
Medtr3g016270.1	transmembrane protein, putative	6.98386
Medtr3g070860.1	leucoanthocyanidin dioxygenase-like protein	6.95195
Medtr8g468660.1	LRR receptor-like kinase	6.75665
Medtr4g076470.1	glucan endo-1,3-beta-glucosidase	6.39353
Medtr1g085680.1	cytochrome P450 family 709 protein	6.16394
Mt4-unmapped-1664	Unmapped Top-Strand Novel Transcript PUT-169a-Medicago_truncatula-11912	6.1289
Medtr3g026990.1	LRR receptor-like kinase family protein	6.06516
Medtr6g033330.1	seven transmembrane MLO family protein	6.02399
Medtr2g090675.1	transcription activator GLK1-like protein	6.01752
Medtr6g082280.1	hypothetical protein	6.01033
Medtr4g083110.1	hypothetical protein	5.89973
Medtr8g015100.2	LRR receptor-like kinase	5.83277
Medtr4g076430.1	glucan endo-1,3-beta-glucosidase	5.77835
Medtr8g015040.1	LRR receptor-like kinase plant	5.56572
Medtr8g077040.1	salicylic acid carboxyl methyltransferase	5.53736
Medtr6g082190.1	hypothetical protein	5.48988
Medtr8g469870.1	LRR receptor-like kinase family protein	5.38888
Medtr3g434920.1	copper transporter family protein, putative	5.36632
Medtr3g009050.1	LRR receptor-like kinase	5.32785
Medtr7g096340.1	cytochrome P450 family 94 protein	5.29326
Medtr3g434960.1	heavy metal transport/detoxification superfamily protein	5.27924
Medtr7g083130.1	esterase/lipase/thioesterase family protein	5.22696
Medtr4g118800.1	plant integral membrane protein	5.20059
Medtr5g040970.1	hypothetical protein	5.16299
Medtr1g026380.1	prolyl oligopeptidase-like protein	5.13312
Medtr8g040925.1	LRR receptor-like kinase family protein	4.9479
Medtr8g041190.1	LRR receptor-like kinase family protein	4.9479
Mt4-unmapped-716	Unmapped Top-Strand Novel Transcript CL166Contig1	4.93177
Medtr8g087450.1	fasciclin domain protein	4.84606
Medtr2g073600.1	LRR receptor-like kinase	4.81387
Medtr1g015980.1	fructan exohydrolase	4.79172
Medtr8g012590.1	cytochrome P450 family protein	4.76704
Medtr7g068650.1	leucoanthocyanidin dioxygenase-like protein	4.71642
Medtr8g013990.1	DUF1677 family protein	4.63119
Medtr7g094010.1	LRR receptor-like kinase	4.6032
Medtr4g084270.1	phosphoglucomutase/phosphomannomutase family protein	4.60228
Medtr7g117200.1	WRKY family transcription factor	4.60111
Mt4-unmapped-716-rc	Unmapped Bottom-Strand Novel Transcript CL166Contig1	4.59481
Medtr3g434890.1	heavy metal transport/detoxification superfamily protein	4.52541
Medtr2g017970.1	fasciclin domain protein	4.50945
Medtr4g005750.1	4-coumarate:CoA ligase-like protein	4.49487
Medtr2g011210.1	G-type lectin S-receptor-like Serine/Threonine-kinase	4.48793
Medtr5g020800.1	isoflavone reductase-like protein	4.45494
Medtr4g059840.1	fasciclin-like arabinogalactan protein	4.43023
Medtr4g094922.1	hypothetical protein	4.42295
Medtr2g087950.1	cellulose synthase-like protein	4.42136
Medtr4g076440.1	glucan endo-1,3-beta-glucosidase	4.4151
Medtr7g010710.1	(E)-beta-ocimene/myrcene synthase	4.41347
Medtr5g097940.1	aldo/keto reductase family oxidoreductase	4.37142
Medtr4g016740.1	receptor-like protein, putative	4.35065
Mt4-unmapped-1664-rc	Unmapped Bottom-Strand Novel Transcript PUT-169a-Medicago_truncatula-11912	4.338
Medtr0036s0070.1	eukaryotic aspartyl protease family protein	4.32439
Medtr8g098845.1	MAP kinase	4.30669
Mt4-unmapped-2079	Unmapped Top-Strand Novel Transcript PUT-169a-Medicago_truncatula-14445	4.28468
Mt4-unmapped-2806-rc	Unmapped Bottom-Strand Novel Transcript PUT-169a-Medicago_truncatula-6434	4.27405
Medtr8g022950.1	DUF581 family protein	4.27245
Medtr4g081750.1	S-locus lectin kinase family protein	4.27204
Medtr3g465070.1	transmembrane protein, putative	4.25143
Medtr8g012565.2	1-deoxy-D-xylulose 5-phosphate reductoisomerase	4.2366
Mt4-unmapped-723	Unmapped Top-Strand Novel Transcript CL305Contig1	4.21971
Medtr3g094320.1	adenine/guanine permease AZG2-like protein	4.21964
Mt4-unmapped-7050	Unmapped Top-Strand Novel Transcript PUT-169a-Medicago_truncatula-55412	4.20607
Medtr3g467100.1	Lipid transfer protein	4.15519
Medtr2g079300.1	DUF2921 family protein	4.15044
Medtr7g103300.9	sulfite exporter TauE/SafE family protein	4.11955
Medtr4g081675.1	S-locus lectin kinase family protein	4.1183
Medtr1g018200.1	beta-like galactosidase	4.10034
Medtr4g094492.1	reticuline oxidase-like protein	4.08541
Mt4-unmapped-4532	Unmapped Top-Strand Novel Transcript PUT-169a-Medicago_truncatula-36976	4.08241
Medtr2g093990.1	fasciclin-like arabinogalactan protein	4.06917
Medtr8g469860.1	receptor-like kinase	4.05944
Medtr4g100975.1	transmembrane protein, putative	4.04367
Medtr7g101425.1	phenylalanine ammonia-lyase-like protein	4.03096
Medtr2g037760.1	DUF4228 domain protein	4.02553
Medtr8g041140.1	LRR receptor-like kinase family protein	4.00138
Medtr5g014310.1	aluminum activated malate transporter family protein	3.98438
Medtr4g017370.1	verticillium wilt resistance-like protein	3.9754
Mt4-unmapped-2079-rc	Unmapped Bottom-Strand Novel Transcript PUT-169a-Medicago_truncatula-14445	3.96738
Medtr5g097900.1	aldo/keto reductase family oxidoreductase	3.94264
Medtr6g452730.1	PAR1 protein	3.91246
Medtr8g072010.2	pectinacetylesterase family protein	3.88639
Medtr7g101395.1	phenylalanine ammonia-lyase-like protein	3.88051
Medtr2g019190.1	jasmonate zim-domain protein	3.87394
Medtr4g077570.1	zinc finger, C3HC4 type (RING finger) protein	3.84155
Medtr8g024180.1	thylakoid membrane phosphoprotein 14 kDa protein	3.8331
Mt4-unmapped-1607	Unmapped Top-Strand Novel Transcript PUT-169a-Medicago_truncatula-53807	3.82978
Medtr1g107380.1	UDP-glucosyltransferase family protein	3.81281
Medtr2g017950.1	fasciclin domain protein	3.78966
Medtr3g008170.1	sugar porter (SP) family MFS transporter	3.78785
Mt4-unmapped-3107	Unmapped Top-Strand Novel Transcript PUT-169a-Medicago_truncatula-40073	3.78712
Medtr4g009620.1	UPF0481 plant-like protein	3.77785
Medtr3g095340.1	alginate lyase	3.77011
Medtr2g090245.1	epoxide hydrolase-like protein	3.76539
Medtr1g049140.3	AP2 domain transcription factor	3.73919
Medtr5g097910.1	aldo/keto reductase family oxidoreductase	3.73673
Medtr8g015010.1	LRR receptor-like kinase plant	3.71362
Medtr6g022180.1	cystinosin-like protein	3.70961
Medtr2g035780.1	cellulose synthase-like protein	3.70852
Medtr5g036360.1	matrix metalloproteinase	3.6625
Mt4-unmapped-4637-rc	Unmapped Bottom-Strand Novel Transcript PUT-169a-Medicago_truncatula-59453	3.65525
Medtr7g016950.1	pollen protein Ole E I-like protein	3.58783
Medtr4g085070.1	DnaJ heat shock amine-terminal domain protein	3.58039
Medtr6g471820.1	S-locus lectin kinase family protein	3.57948
Medtr5g068260.1	cysteine-rich receptor-kinase-like protein	3.56331
Medtr5g023680.1	cytochrome P450 family 71 protein	3.54165
Mt4-unmapped-6520-rc	Unmapped Bottom-Strand Novel Transcript PUT-169a-Medicago_truncatula-38158	3.53148
Medtr3g081580.1	ZIP zinc/iron transport family protein	3.52958
Mt4-unmapped-6614-rc	Unmapped Bottom-Strand Novel Transcript PUT-169a-Medicago_truncatula-11292	3.52599
Medtr3g086940.1	Serine/Threonine-kinase SAPK1-like protein	3.52484
Medtr1g112240.1	PPR containing plant-like protein	3.4977
Medtr3g465470.1	tyrosine kinase family protein	3.47124
Medtr3g064420.1	long-chain acyl-CoA synthetase	3.46122
Medtr2g030420.1	P-loop nucleoside triphosphate hydrolase superfamily protein	3.45638
Medtr3g051610.1	DUF4228 domain protein	3.45504
Medtr3g074230.1	TPR repeat thioredoxin TTL1-like protein	3.45482
Medtr7g075580.1	cytochrome P450 family protein	3.44745
Mt4-unmapped-7020-rc	Unmapped Bottom-Strand Novel Transcript PUT-169a-Medicago_truncatula-17268	3.41657
Medtr8g083520.1	NAD-dependent aldehyde dehydrogenase family protein	3.41474
Medtr8g006730.1	UDP-glucosyltransferase family protein	3.41193
Medtr8g099350.1	WRKY family transcription factor	3.40748
Mt4-unmapped-672-rc	Unmapped Bottom-Strand Novel Transcript CL252Contig1	3.40043
Medtr4g104870.1	hypothetical protein	3.39547
Medtr7g050980.1	pectinesterase/pectinesterase inhibitor	3.39107
Medtr4g081665.1	Serine/Threonine kinase family protein	3.39024
Medtr6g033850.1	heat shock cognate 70 kDa-like protein	3.37896
Medtr3g465080.1	transmembrane protein, putative	3.37655
Mt4-unmapped-2218-rc	Unmapped Bottom-Strand Novel Transcript PUT-169a-Medicago_truncatula-21519	3.37321
Medtr4g094610.1	LRR receptor-like kinase family protein	3.37166
Medtr4g121913.1	hypothetical protein	3.35074
Mt4-unmapped-5582-rc	Unmapped Bottom-Strand Novel Transcript PUT-169a-Medicago_truncatula-4408	3.34645
Medtr5g090780.1	squalene/phytoene synthase	3.33645
Medtr7g107560.1	Rac GTPase activating protein	3.32962
Medtr1g105755.1	cysteine-rich receptor-kinase-like protein	3.32954
Medtr4g095042.1	LRR receptor-like kinase	3.32611
Medtr7g012260.1	cyclic nucleotide-gated ion channel protein, putative	3.32181
Medtr1g018760.1	isoaspartyl peptidase/L-asparaginase	3.32175
Medtr2g038040.1	transcription factor	3.31898
Medtr7g015230.1	receptor-like kinase feronia-like protein	3.31892
Medtr1g015290.1	ultraviolet-B-repressible protein	3.31792
Medtr2g089765.1	anthocyanin 5-aromatic acyltransferase	3.30989
Medtr3g027330.1	receptor-like protein	3.29455
Medtr6g033995.1	heat shock cognate 70 kDa protein	3.28485
Mt4-unmapped-5783-rc	Unmapped Bottom-Strand Novel Transcript PUT-169a-Medicago_truncatula-3428	3.27909
Mt4-unmapped-2218	Unmapped Top-Strand Novel Transcript PUT-169a-Medicago_truncatula-21519	3.27866
Mt4-unmapped-365	Unmapped Top-Strand Novel Transcript CL181Contig1	3.27432
Medtr3g083130.1	aldo/keto reductase family oxidoreductase	3.2507
Medtr4g092530.1	LRR receptor-like kinase family protein, putative	3.24854
Mt4-unmapped-2330-rc	Unmapped Bottom-Strand Novel Transcript PUT-169a-Medicago_truncatula-59899	3.24836
Medtr1g054205.1	peroxidase family protein	3.24178
Medtr1g061850.1	FKBP-type peptidyl-prolyl cis-trans isomerase	3.23286
Medtr1g038430.1	DnaJ heat shock amine-terminal domain protein	3.2324
Medtr2g034360.1	hypothetical protein	3.23115
Medtr3g467360.2	senescence-associated protein	3.22746
Medtr7g073380.1	WRKY transcription factor	3.22002
Mt4-unmapped-1863	Unmapped Top-Strand Novel Transcript PUT-169a-Medicago_truncatula-60367	3.20669
Medtr4g098620.1	TLD protein	3.2063
Medtr6g014200.1	UDP-glucosyltransferase family protein	3.2025
Medtr4g121590.1	3-oxo-delta(4,5)-steroid 5-beta-reductase-like protein	3.19963
Medtr8g088560.1	UDP-glucosyltransferase family protein	3.1935
Mt4-unmapped-1099	Unmapped Top-Strand Novel Transcript PUT-169a-Medicago_truncatula-3724	3.18693
Medtr3g070880.1	ARM repeat CCCH-type zinc finger protein	3.18304
Medtr8g073770.1	disease resistance-responsive, dirigent domain protein	3.1815
Medtr4g075980.1	NAC transcription factor-like protein	3.1809
Medtr6g033805.1	heat shock 70 kDa protein	3.17687
Medtr8g073850.1	disease resistance-responsive, dirigent domain protein	3.17156
Medtr1g056550.1	syntaxin of plants 122 protein	3.1647
Medtr4g068970.1	NAD-dependent epimerase/dehydratase family protein	3.15844
Mt4-unmapped-2272	Unmapped Top-Strand Novel Transcript PUT-169a-Medicago_truncatula-10197	3.15353
Medtr5g026290.1	hypothetical protein	3.14296
Medtr7g108790.1	plant invertase/pectin methylesterase inhibitor	3.14284
Medtr3g467350.1	lipase	3.14194
Mt4-unmapped-6520	Unmapped Top-Strand Novel Transcript PUT-169a-Medicago_truncatula-38158	3.1417
Medtr3g110660.2	transmembrane amino acid transporter family protein	3.13875
Medtr4g114240.1	S-receptor kinase-like protein	3.1384
Medtr4g081500.1	hypothetical protein	3.13839
Mt4-unmapped-3015-rc	Unmapped Bottom-Strand Novel Transcript PUT-169a-Medicago_truncatula-20700	3.13451
Medtr6g057440.1	salt stress response/antifungal domain protein	3.13311
Medtr8g018750.1	disease resistance protein (TIR-NBS-LRR class), putative	3.13057
Medtr3g092790.1	late embryogenesis abundant protein	3.12281
Mt4-unmapped-6146	Unmapped Top-Strand Novel Transcript PUT-169a-Medicago_truncatula-25299	3.11847
Medtr1g105750.1	cysteine-rich receptor-kinase-like protein	3.11272
Medtr4g125700.1	threonine synthase-like protein	3.10684
Medtr5g043650.1	hypothetical protein	3.10608
Medtr1g115410.1	photosystem II reaction center PsbP family protein	3.10372
Medtr8g041150.1	LRR receptor-like kinase family protein	3.09538
Medtr1g099815.1	heavy metal transport/detoxification superfamily protein	3.09374
Medtr3g104400.2	ZIP zinc/iron transport family protein	3.09219
Medtr3g082700.1	high affinity inorganic phosphate transporter	3.0824
Medtr1g021070.1	DUF1645 family protein	3.07882
Medtr2g017960.1	fasciclin domain protein	3.07238
Medtr3g058630.1	ZIP metal ion transporter family protein	3.06997
Medtr2g089665.1	anthocyanin 5-aromatic acyltransferase	3.06529
Medtr4g124960.1	jasmonate zim-domain protein	3.06407
Medtr4g099510.1	glycerolipase A1	3.04798
Medtr4g007080.1	NDH-dependent cyclic electron flow protein	3.04138
Medtr1g102240.1	metal ion-binding protein, putative	3.04076
Medtr2g037690.1	disease resistance protein (TIR-NBS-LRR class), putative	3.03705
Medtr3g467340.1	LRR and NB-ARC domain disease resistance protein	3.03141
Medtr5g098610.1	transmembrane protein, putative	3.02677
Medtr7g085490.1	NDH-dependent cyclic electron flow protein, putative	3.02606
Mt4-unmapped-6655-rc	Unmapped Bottom-Strand Novel Transcript PUT-169a-Medicago_truncatula-57882	3.02111
Medtr2g034680.1	Chitinase	3.01979
Medtr1g110120.1	wall associated kinase-like protein	3.0158
Medtr5g028690.1	ankyrin repeat protein	3.01039
Medtr0008s0470.1	myb-related transcription factor	3.00959
Medtr4g131760.1	glucose-1-phosphate adenylyltransferase family protein	3.00859
Medtr4g122640.1	class III peroxidase	3.00451
Medtr7g013850.1	anthocyanin 5-aromatic acyltransferase	3.00371
Medtr1g045065.1	actin-related protein 2/3 complex, protein	2.99864
Medtr2g022110.1	DVL family protein	2.99308
Medtr8g468710.1	receptor-like kinase	2.9912
Medtr4g126350.1	GATA type zinc finger transcription factor family protein	2.9799
Medtr5g464810.1	UDP-glucosyltransferase family protein	2.97787
Medtr5g029100.2	xyloglucan endotransglucosylase/hydrolase family protein	2.97475
Medtr4g021210.1	ribulose bisphosphate carboxylase/oxygenase activase	2.96706
Medtr1g016010.1	C2H2-type zinc finger protein	2.9629
Medtr6g033580.1	sucrose proton symporter 2	2.96284
Medtr3g098500.1	transferring glycosyl group transferase	2.96274
Medtr2g073540.1	cysteine-rich RLK (receptor-like kinase) protein	2.95898
Medtr5g065080.1	purine permease	2.95384
Medtr5g055310.1	wall-associated kinase family protein	2.95274
Medtr6g033675.1	UDP-glucosyl transferase 88A1	2.94063
Medtr1g048990.2	superoxide dismutase	2.93574
Medtr4g091200.1	FAD-binding berberine family protein	2.93331
Medtr1g080820.1	Chitinase / Hevein / PR-4 / Wheatwin2	2.92992
Medtr2g020820.1	hypothetical protein	2.92713
Medtr3g091560.1	IQ calmodulin-binding motif protein	2.92524
Medtr5g027810.1	disease resistance protein (CC-NBS-LRR class) family protein	2.92404
Medtr4g028830.1	WNK kinase	2.91461
Medtr6g039440.1	sesquiterpene synthase	2.91417
Medtr4g134460.1	NAC transcription factor-like protein	2.91219
Medtr2g040580.1	transmembrane protein, putative	2.90656
Medtr5g064240.1	UDP-glucosyltransferase family protein	2.89227
Medtr4g107970.1	WRKY family transcription factor	2.88848
Medtr4g124040.1	ABC transporter B family protein	2.88795
Medtr0400s0040.1	LRR receptor-like kinase family protein	2.88447
Medtr5g011220.1	PGR5-like protein 1A	2.88433
Medtr7g015510.1	feronia receptor-like kinase	2.88397
Medtr1g031460.1	receptor-like kinase	2.87731
Medtr1g072260.1	stem-loop-binding protein of 41 kDa protein A	2.87526
Medtr5g038380.1	peptide/nitrate transporter plant	2.85906
Medtr1g035300.1	hypothetical protein	2.85242
Medtr2g091345.1	hypothetical protein	2.84758
Medtr1g063210.1	heavy metal-associated domain protein	2.84679
Medtr3g075440.1	LRR receptor-like kinase family protein	2.84552
Medtr5g062190.1	glycoside hydrolase family 5 protein	2.82688
Medtr5g096670.1	fructose-bisphosphate aldolase	2.81791
Medtr6g014270.1	UDP-glucosyltransferase family protein	2.81642
Medtr2g080010.1	NAC transcription factor-like protein	2.81501
Medtr3g069570.1	hypothetical protein	2.81379
Medtr6g083200.1	Chitinase / Hevein / PR-4 / Wheatwin2	2.81335
Medtr1g107165.1	hypothetical protein	2.81116
Medtr7g118100.1	D-arabinono-1,4-lactone oxidase family protein	2.81024
Medtr4g059870.1	C2H2 and C2HC zinc finger protein, putative	2.80625
Mt4-unmapped-6484	Unmapped Top-Strand Novel Transcript PUT-169a-Medicago_truncatula-1792	2.80251
Medtr2g093960.1	C2H2-type zinc finger protein	2.79973
Medtr7g117170.1	UDP-glucosyltransferase family protein	2.79793
Medtr2g100620.1	GDSL-like lipase/acylhydrolase	2.79579
Medtr4g057830.1	hypothetical protein	2.7948
Medtr7g021570.2	LRR receptor-like kinase	2.79113
Medtr7g112000.1	calmodulin-binding protein	2.78904
Medtr7g024197.1	hypothetical protein	2.77735
Medtr1g099010.1	vacuolar iron transporter-like protein	2.77497
Medtr8g090310.1	disease resistance protein (TIR-NBS-LRR class)	2.77048
Medtr1g064240.1	cyclic nucleotide-gated ion channel-like protein	2.77005
Medtr7g102490.1	UDP-glucosyltransferase family protein	2.76669
Medtr3g093830.1	WRKY family transcription factor	2.76412
Medtr1g075865.1	SMP-30/gluconolaconase/LRE-like region protein	2.76388
Medtr0388s0020.1	SAUR-like auxin-responsive family protein	2.7637
Mt4-unmapped-6849-rc	Unmapped Bottom-Strand Novel Transcript PUT-169a-Medicago_truncatula-11159	2.76225
Mt4-unmapped-1925-rc	Unmapped Bottom-Strand Novel Transcript PUT-169a-Medicago_truncatula-15882	2.75752
Medtr7g066120.1	fructose-1,6-bisphosphatase	2.75546
Medtr4g083130.1	hypothetical protein	2.74957
Medtr8g073120.1	anaphase-promoting complex subunit 11 RING-H2 finger protein	2.74651
Medtr1g100587.1	heavy metal-associated domain protein, putative	2.74369
Medtr7g015010.1	TCP family transcription factor	2.74282
Medtr3g104980.1	DnaJ heat shock amine-terminal domain protein, putative	2.738
Mt4-unmapped-2860-rc	Unmapped Bottom-Strand Novel Transcript PUT-169a-Medicago_truncatula-55610	2.73621
Medtr8g104190.1	zinc finger constans-like protein	2.73271
Medtr0795s0020.1	metal ion-binding protein, putative	2.73091
Medtr1g043350.1	ethylene-responsive transcription factor 1B	2.72959
Medtr2g082930.1	hypothetical protein	2.7275
Medtr7g117310.1	cyclic nucleotide-gated ion channel-like protein	2.72317
Medtr3g095560.1	RING-H2 zinc finger protein	2.71872
Medtr8g464690.1	dynein light chain type 1 family protein	2.7174
Mt4-unmapped-3859	Unmapped Top-Strand Novel Transcript PUT-169a-Medicago_truncatula-15747	2.71653
Medtr7g111860.1	stem-loop-binding protein of 41 kDa protein B	2.71335
Medtr8g041880.1	cysteine-rich receptor-like kinase	2.71104
Medtr2g016630.1	cellulose synthase-like protein	2.7106
Medtr4g064750.1	plastid transcriptionally active protein	2.7042
Medtr8g063270.2	cellulose synthase-like protein	2.70416
Mt4-unmapped-6778	Unmapped Top-Strand Novel Transcript PUT-169a-Medicago_truncatula-10577	2.70338
Medtr7g073530.1	Serine/Threonine kinase domain protein	2.70156
Medtr3g435320.1	NDH-dependent flow 6 protein	2.69955
Medtr7g099540.2	transcription factor	2.6967
Mt4-unmapped-2330	Unmapped Top-Strand Novel Transcript PUT-169a-Medicago_truncatula-59899	2.69348
Medtr1g116270.1	glutathione S-transferase	2.69157
Medtr6g008800.1	ABC transporter B family protein	2.68611
Mt4-unmapped-4145	Unmapped Top-Strand Novel Transcript PUT-169a-Medicago_truncatula-51251	2.6861
Medtr2g034370.1	transmembrane protein, putative	2.68402
Medtr5g034970.1	nodulin MtN21/EamA-like transporter family protein	2.68279
Medtr2g101380.1	2Fe-2S iron-sulfur cluster-binding domain protein	2.6803
Medtr8g028100.1	DUF2996 family protein	2.6799
Medtr8g098815.1	BEL1-related homeotic protein	2.67708
Medtr1g085560.1	peptidyl-prolyl cis-trans isomerase	2.67575
Medtr1588s0010.1	ATP synthase F1, gamma subunit	2.67263
Medtr7g080530.2	phosphoglycolate phosphatase-like protein	2.67119
Medtr6g046440.1	disease resistance protein RGA4	2.66369
Medtr4g050990.1	equilibrative nucleoside transporter 6	2.66338
Medtr8g104200.1	kinesin motor catalytic domain protein	2.66248
Mt4-unmapped-6108	Unmapped Top-Strand Novel Transcript PUT-169a-Medicago_truncatula-19636	2.66062
Medtr2g079310.1	DUF2921 family protein	2.65721
Medtr3g011820.1	multidrug resistance protein ABC transporter family protein	2.65709
Medtr3g098310.1	ATP-dependent Clp protease	2.65679
Medtr5g082580.1	phosphoinositide-specific phospholipase C family protein	2.65649
Medtr8g074270.1	adipocyte plasma membrane-associated-like protein	2.65642
Mt4-unmapped-7106-rc	Unmapped Bottom-Strand Novel Transcript PUT-169a-Medicago_truncatula-15091	2.6554
Medtr3g095540.1	photosystem I reaction center subunit N	2.65383
Medtr1g022265.2	LRR receptor-like kinase family protein	2.65325
Medtr2g089520.1	equilibrative nucleoside transporter 6	2.65311
Medtr6g014290.1	UDP-glucosyltransferase family protein	2.64313
Medtr8g030700.1	U-box protein, putative	2.64218
Medtr7g083120.1	plant integral membrane protein	2.63501
Mt4-unmapped-848-rc	Unmapped Bottom-Strand Novel Transcript PUT-169a-Medicago_truncatula-34618	2.63126
Medtr4g022330.1	phototropic-responsive NPH3 family protein	2.62952
Medtr8g107620.1	purple acid phosphatase family protein	2.6237
Medtr3g055610.1	glycerophosphoryl diester phosphodiesterase family protein	2.6165
Medtr8g089560.1	RPM1-interacting protein 4 (RIN4) family protein	2.61644
Medtr3g019390.3	Serine/Threonine kinase family protein	2.61619
Medtr5g018350.1	methylesterase	2.61428
Medtr5g041910.1	oxygen-evolving enhancer protein	2.61209
Medtr1g069470.1	LRR receptor-like kinase family protein	2.61107
Medtr4g081685.1	cysteine-rich RLK (receptor-like kinase) protein	2.60966
Medtr4g122970.1	serine carboxypeptidase-like protein	2.60512
Medtr1g027020.1	NADH glutamate synthase	2.60405
Medtr8g470170.1	tyrosine kinase family protein	2.60299
Mt4-unmapped-1295-rc	Unmapped Bottom-Strand Novel Transcript PUT-169a-Medicago_truncatula-34712	2.60251
Medtr8g015940.1	2,3-diketo-5-methylthio-1-phosphopentane phosphatase	2.6025
Medtr0054s0080.1	plant/F12B17-70 protein	2.59918
Medtr3g408340.1	derlin-2 protein	2.59897
Medtr5g009290.1	hypothetical protein	2.59867
Medtr5g055000.1	peptide/nitrate transporter	2.59849
Mt4-unmapped-1295	Unmapped Top-Strand Novel Transcript PUT-169a-Medicago_truncatula-34712	2.59759
Medtr5g031360.1	cinnamyl alcohol dehydrogenase family protein	2.5973
Medtr4g133740.1	pentatricopeptide (PPR) repeat protein	2.59236
Mt4-unmapped-5334	Unmapped Top-Strand Novel Transcript PUT-169a-Medicago_truncatula-50514	2.59117
Medtr5g073840.1	transmembrane protein, putative	2.59014
Medtr1g045550.1	ammonium transporter 1 protein	2.58629
Medtr1g090920.1	glycosyltransferase family protein	2.57477
Mt4-unmapped-5582	Unmapped Top-Strand Novel Transcript PUT-169a-Medicago_truncatula-4408	2.57411
Medtr3g008920.1	major intrinsic protein (MIP) family transporter	2.5721
Medtr7g017880.1	BZIP transcription factor	2.56962
Medtr6g086560.1	sigma factor sigb regulation protein rsbq protein, putative	2.56898
Mt4-unmapped-6655	Unmapped Top-Strand Novel Transcript PUT-169a-Medicago_truncatula-57882	2.56876
Medtr8g064610.1	zinc-binding dehydrogenase family oxidoreductase	2.56853
Medtr7g077880.2	hypothetical protein	2.56317
Medtr1g009860.1	Serine/Threonine kinase, ABC1 family protein	2.56055
Medtr7g090035.2	cysteine-rich TM module stress tolerance protein	2.55986
Medtr2g436530.1	E3 ubiquitin-protein ligase LIN-like protein, putative	2.55469
Medtr3g092720.1	sigma 54 modulation protein/S30EA ribosomal protein	2.55421
Medtr3g075230.1	haloacid dehalogenase-like hydrolase	2.55385
Medtr4g098570.1	aluminum activated malate transporter family protein	2.55335
Mt4-unmapped-3666-rc	Unmapped Bottom-Strand Novel Transcript PUT-169a-Medicago_truncatula-66464	2.54912
Medtr3g049330.1	Pmr5/Cas1p GDSL/SGNH-like acyl-esterase family protein	2.54878
Medtr5g092510.1	toll/interleukin-like receptor-protein	2.54844
Medtr2g101140.1	DUF1677 family protein	2.54708
Medtr6g042030.1	transmembrane protein, putative	2.54605
Medtr1g032340.1	translocation protein TolB	2.53494
Medtr1g087200.1	universal stress family protein	2.53341
Medtr5g013640.1	beta-amylase	2.52732
Mt4-unmapped-2410-rc	Unmapped Bottom-Strand Novel Transcript PUT-169a-Medicago_truncatula-31867	2.52364
Medtr2g070420.2	peroxisomal (S)-2-hydroxy-acid oxidase GLO1	2.5222
Mt4-unmapped-5783	Unmapped Top-Strand Novel Transcript PUT-169a-Medicago_truncatula-3428	2.52175
Mt4-unmapped-5703-rc	Unmapped Bottom-Strand Novel Transcript PUT-169a-Medicago_truncatula-12897	2.51652
Medtr1g069325.1	pfkB family carbohydrate kinase	2.51553
Medtr5g048550.1	2OG-Fe(II) oxygenase family oxidoreductase	2.51393
Mt4-unmapped-7498	Unmapped Top-Strand Novel Transcript PUT-169a-Medicago_truncatula-49650	2.51315
Medtr4g016780.1	leucine-rich receptor-like kinase family protein, putative	2.51304
Medtr3g072830.1	camphor resistance CrcB-like protein	2.51278
Medtr5g010090.1	phosphoglycerate mutase family protein	2.50931
Medtr6g033320.1	light-harvesting complex I chlorophyll A/B-binding protein	2.50503
Medtr3g060240.1	cellulose synthase E1-like protein	2.50308
Medtr8g040910.1	receptor-like protein	2.50067
Medtr7g118290.1	thylakoid membrane phosphoprotein 14 kDa protein	2.50005
Medtr8g093750.1	TPR repeat protein	2.4974
Medtr8g030690.1	U-box kinase family protein	2.49439
Medtr3g110330.1	NADP-dependent malic enzyme-like protein	2.48547
Medtr3g009030.1	glycoside hydrolase family 5 protein	2.48001
Medtr1g116320.1	plastid lipid-associated protein	2.47512
Medtr3g072500.3	nodulin MtN21/EamA-like transporter family protein	2.47487
Medtr5g073650.1	transmembrane protein, putative	2.47094
Medtr7g114590.2	rubredoxin-like protein	2.46903
Medtr1g027990.1	stress-induced receptor-like kinase	2.46757
Medtr8g096320.1	bidirectional sugar transporter	2.46705
Medtr8g027685.1	eukaryotic translation initiation factor 3 subunit	2.46186
Medtr6g036780.1	LRR receptor-like kinase	2.45918
Mt4-unmapped-1783-rc	Unmapped Bottom-Strand Novel Transcript PUT-169a-Medicago_truncatula-26975	2.45789
Medtr5g014260.2	glycine cleavage system H protein	2.45048
Medtr6g032880.1	NDH-dependent cyclic electron flow protein, putative	2.44907
Medtr5g013260.1	FAD/NAD(P)-binding oxidoreductase family protein	2.44862
Medtr1g090737.1	long-chain acyl-CoA synthetase	2.44409
Medtr4g094775.1	cytochrome P450 family 81 protein	2.4435
Medtr7g109600.2	WRKY family transcription factor	2.44339
Medtr4g081780.1	G-type lectin S-receptor-like Serine/Threonine-kinase	2.44323
Mt4-unmapped-7239	Unmapped Top-Strand Novel Transcript PUT-169a-Medicago_truncatula-17001	2.44312
Medtr8g095110.1	MACPF domain protein	2.44239
Medtr4g010000.1	alpha/beta fold hydrolase	2.44214
Medtr5g020640.1	aldose 1-epimerase family protein	2.44192
Medtr2g040500.1	protein phosphatase 2C ABI2-like protein	2.43981
Medtr3g055590.1	cell division FtsZ-like protein	2.43733
Medtr4g068770.1	structural constituent of ribosome protein	2.43608
Medtr1g087030.1	calvin cycle protein CP12-1	2.43534
Medtr8g072510.1	ankyrin repeat protein	2.43265
Mt4-unmapped-4129-rc	Unmapped Bottom-Strand Novel Transcript PUT-169a-Medicago_truncatula-25024	2.42472
Medtr1g016170.1	GATA zinc finger protein	2.42364
Medtr2g438160.1	potassium transporter 12	2.42304
Medtr1g076840.1	RmlC-like cupins superfamily protein	2.42299
Medtr3g070100.1	sedoheptulose-1,7-bisphosphatase	2.41976
Medtr4g104680.1	quinolinate synthetase A protein	2.41922
Medtr5g005850.1	2-hydroxyisoflavanone dehydratase	2.41901
Medtr8g088030.1	16S rRNA processing protein RimM	2.41713
Medtr8g102860.2	sugar porter (SP) family MFS transporter	2.4158
Medtr0002s0900.1	hypothetical protein	2.41117
Medtr6g057680.1	salt stress response/antifungal domain protein	2.40674
Medtr4g122950.1	serine carboxypeptidase-like protein	2.40597
Medtr7g093370.1	peroxidase family protein	2.40514
Medtr3g062890.1	NADH-quinone oxidoreductase cyanobacterial subunit N	2.40377
Medtr2g072260.1	cytochrome P450 family monooxygenase	2.3993
Medtr2g102510.1	D-glycerate 3-kinase	2.39878
Medtr7g113960.1	sugar porter (SP) family MFS transporter	2.39732
Medtr2g045280.1	cytidine/deoxycytidylate deaminase family protein	2.39622
Medtr8g086600.1	cellulose synthase-like protein	2.39556
Mt4-unmapped-6564	Unmapped Top-Strand Novel Transcript PUT-169a-Medicago_truncatula-37033	2.39471
Medtr5g027530.1	phosphoribulokinase	2.39461
Medtr6g037370.1	steroid 5-alpha-reductase DET2-like protein	2.39221
Medtr8g091410.1	FKBP-type peptidyl-prolyl cis-trans isomerase	2.38936
Mt4-unmapped-6559	Unmapped Top-Strand Novel Transcript PUT-169a-Medicago_truncatula-55727	2.38922
Mt4-unmapped-2410	Unmapped Top-Strand Novel Transcript PUT-169a-Medicago_truncatula-31867	2.38005
Medtr2g011720.1	receptor-interacting protein, putative	2.37912
Medtr7g056413.1	hypothetical protein	2.3782
Medtr4g093580.1	beta-ureidopropionase-like protein	2.37729
Medtr6g014150.1	UDP-glucosyltransferase family protein	2.37727
Medtr0365s0030.1	LRR receptor-like kinase family protein	2.37577
Medtr6g463660.1	salt stress response/antifungal domain protein	2.37347
Medtr4g080340.1	DUF1685 family protein	2.37281
Medtr4g035760.1	cellulase, putative	2.37249
Medtr4g108800.2	ribulose-phosphate 3-epimerase	2.37173
Medtr5g096650.1	transmembrane protein, putative	2.37094
Medtr2g099450.1	Chitinase (Class IV) / Hevein	2.37083
Medtr7g051910.1	auxin-responsive family protein	2.37082
Medtr3g116110.1	photosystem II reaction center PsbP family protein	2.37039
Medtr5g094160.1	actin-binding calponin-like (CH) domain protein	2.36949
Medtr2g087890.1	fatty acid hydroperoxide lyase	2.36867
Medtr2g082660.1	plant/F3H11-7 protein	2.36805
Medtr3g479620.1	UDP-glucosyl transferase 85A5	2.36551
Medtr3g091350.1	flavonol synthase/flavanone 3-hydroxylase	2.36427
Mt4-unmapped-4992-rc	Unmapped Bottom-Strand Novel Transcript PUT-169a-Medicago_truncatula-65985	2.36166
Medtr5g098770.1	light-harvesting complex I chlorophyll A/B-binding protein	2.36101
Medtr3g081630.1	ZIP metal ion transporter family protein	2.35986
Medtr6g471850.1	DUF4283 domain protein	2.35593
Medtr8g080080.2	ankyrin repeat protein	2.35562
Medtr3g056675.1	multidrug resistance protein ABC transporter family protein	2.35526
Medtr1g031450.1	wall-associated receptor kinase galacturonan-binding protein	2.35145
Medtr7g014620.1	HXXXD-type acyl-transferase family protein	2.34666
Mt4-unmapped-1838	Unmapped Top-Strand Novel Transcript PUT-169a-Medicago_truncatula-19285	2.34473
Mt4-unmapped-2770	Unmapped Top-Strand Novel Transcript PUT-169a-Medicago_truncatula-24986	2.34301
Mt4-unmapped-6850	Unmapped Top-Strand Novel Transcript PUT-169a-Medicago_truncatula-37159	2.34264
Medtr7g083475.1	transmembrane protein, putative	2.3415
Medtr4g101880.1	C4-dicarboxylate transporter/malic acid protein	2.34082
Medtr2g438150.2	potassium transporter 12	2.33367
Mt4-unmapped-4992	Unmapped Top-Strand Novel Transcript PUT-169a-Medicago_truncatula-65985	2.33059
Medtr8g042870.1	zinc induced facilitator-like protein	2.32984
Medtr2g089510.1	cytochrome b6-F complex iron-sulfur subunit	2.32939
Medtr7g063390.1	enoyl-(acyl carrier) reductase	2.32904
Medtr8g106800.1	pathogen-inducible alpha-dioxygenase	2.32598
Medtr1g014210.1	phospholipid hydroperoxide glutathione peroxidase	2.32545
Medtr1g112510.1	D-glycerate dehydrogenase/hydroxypyruvate reductase	2.32475
Medtr7g070510.1	protein phosphatase 2C-like protein	2.32463
Medtr3g012440.1	CXE carboxylesterase	2.32396
Medtr4g076490.1	glucan endo-1,3-beta-glucosidase	2.32366
Medtr4g132230.1	hypothetical protein	2.3228
Medtr8g089610.1	photosystem II core complex family psbY protein	2.32147
Medtr3g007240.2	phospholipid-transporting ATPase-like protein	2.32081
Medtr6g086600.1	nucleotide-binding protein	2.32072
Medtr4g085480.1	Serine/Threonine kinase, plant-type protein, putative	2.31943
Medtr4g073230.1	receptor-like kinase	2.3191
Medtr4g124790.1	thioredoxin-dependent peroxidase	2.31767
Medtr1g104890.1	cysteine-rich receptor-kinase-like protein	2.31551
Mt4-unmapped-5708	Unmapped Top-Strand Novel Transcript PUT-169a-Medicago_truncatula-41509	2.31462
Medtr0339s0030.1	thylakoid lumenal 16.5 kDa protein	2.31395
Mt4-unmapped-3239-rc	Unmapped Bottom-Strand Novel Transcript PUT-169a-Medicago_truncatula-57180	2.31357
Medtr2g098015.1	hypothetical protein	2.31315
Medtr4g050000.1	cellulose synthase H1-like protein	2.3125
Mt4-unmapped-5756	Unmapped Top-Strand Novel Transcript PUT-169a-Medicago_truncatula-41047	2.312
Mt4-unmapped-4573-rc	Unmapped Bottom-Strand Novel Transcript PUT-169a-Medicago_truncatula-11107	2.30995
Medtr1g046850.1	ARO1-like protein	2.30935
Medtr1g484920.2	isopenicillin N epimerase-like protein	2.30926
Medtr6g087680.1	ABIL1-like protein	2.3062
Medtr7g015390.1	feronia receptor-like kinase	2.30604
Mt4-unmapped-7239-rc	Unmapped Bottom-Strand Novel Transcript PUT-169a-Medicago_truncatula-17001	2.30604
Medtr1g115535.1	alpha/beta fold hydrolase	2.30503
Mt4-unmapped-5147	Unmapped Top-Strand Novel Transcript PUT-169a-Medicago_truncatula-51310	2.30426
Medtr4g095050.1	cytochrome P450 family protein	2.30376
Medtr4g015570.1	light-harvesting complex I chlorophyll A/B-binding protein	2.30231
Medtr7g015550.1	feronia receptor-like kinase	2.30185
Medtr1g105430.1	P21-Rho-binding domain protein	2.30167
Medtr8g040920.1	leucine-rich receptor-like kinase family protein	2.30157
Medtr1g044785.1	CCT motif protein	2.2984
Medtr5g017550.1	EF hand calcium-binding family protein	2.29696
Medtr3g049970.1	limonoid UDP-glucosyltransferase-like protein	2.29592
Medtr1g010250.1	wall-associated receptor kinase-like protein, putative	2.28783
Medtr3g087950.1	gamma-glutamyltranspeptidase	2.28739
Medtr8g028430.1	hydrolyzing O-glycosyl compounds hydrolase	2.28699
Mt4-unmapped-6385-rc	Unmapped Bottom-Strand Novel Transcript PUT-169a-Medicago_truncatula-43153	2.28457
Medtr7g075540.1	cytochrome P450 family protein	2.28415
Medtr1g105305.1	glycoprotein membrane precursor GPI-anchored protein	2.28161
Medtr5g013300.1	50S ribosomal protein L19-2	2.28023
Medtr7g034535.1	beta-amyrin synthase	2.27967
Medtr4g099000.1	hypothetical protein	2.27897
Medtr3g068030.2	ribulose bisphosphate carboxylase/oxygenase activase	2.27872
Medtr4g082305.2	rubisco large subunit N-methyltransferase	2.27664
Medtr2g006290.1	2Fe-2S ferredoxin superfamily protein	2.27548
Medtr5g066490.1	ethylene-responsive kinase Le-CTR1	2.27502
Medtr4g082580.1	WRKY transcription factor 3	2.27131
Mt4-unmapped-7585-rc	Unmapped Bottom-Strand Novel Transcript PUT-169a-Medicago_truncatula-9831	2.26936
Medtr4g057200.1	lethal leaf-spot protein, putative	2.26932
Medtr4g122960.1	serine carboxypeptidase-like protein	2.26874
Medtr1g090670.1	myb-like transcription factor family protein	2.26751
Mt4-unmapped-4573	Unmapped Top-Strand Novel Transcript PUT-169a-Medicago_truncatula-11107	2.26491
Medtr7g116795.1	thylakoid membrane phosphoprotein 14 kDa protein	2.26437
Medtr6g007180.1	calcium homeostasis regulator CHoR1, putative	2.26434
Medtr2g072470.1	solanesyl diphosphate synthase	2.261
Medtr8g104140.1	hypothetical protein	2.26003
Medtr3g008630.1	photosystem I reaction center subunit N	2.25956
Mt4-unmapped-5307	Unmapped Top-Strand Novel Transcript PUT-169a-Medicago_truncatula-4166	2.25955
Medtr1g069235.1	photosystem I reaction center subunit IV A	2.25909
Mt4-unmapped-4931	Unmapped Top-Strand Novel Transcript PUT-169a-Medicago_truncatula-10136	2.25898
Medtr2g021242.1	glutamine synthetase domain protein	2.25783
Medtr4g125600.1	ultraviolet-B-repressible protein	2.25773
Medtr4g072770.1	SAUR-like auxin-responsive family protein	2.25714
Medtr7g007440.1	Nodule Cysteine-Rich (NCR) secreted peptide	2.25371
Medtr4g013350.1	disease resistance response protein	2.25123
Medtr2g070060.1	glutathione S-transferase, amine-terminal domain protein	2.24938
Medtr6g035145.1	transmembrane protein, putative	2.24867
Medtr8g068490.1	leguminosin proline-rich group669 secreted peptide	2.24853
Medtr2g080040.1	peroxisomal membrane 22 kDa (Mpv17/PMP22) family protein	2.2485
Medtr3g099750.1	purine permease-like protein	2.24698
Medtr3g095010.1	ABC transporter F family protein	2.24647
Mt4-unmapped-6347	Unmapped Top-Strand Novel Transcript PUT-169a-Medicago_truncatula-64659	2.2461
Mt4-unmapped-7585	Unmapped Top-Strand Novel Transcript PUT-169a-Medicago_truncatula-9831	2.24572
Mt4-unmapped-277	Unmapped Top-Strand Novel Transcript CL514Contig1	2.24566
Medtr8g107010.1	FKBP-type peptidyl-prolyl cis-trans isomerase	2.24535
Mt4-unmapped-3314	Unmapped Top-Strand Novel Transcript PUT-169a-Medicago_truncatula-9773	2.24447
Medtr5g019790.1	protein phosphatase 2C family protein	2.24306
Mt4-unmapped-163-rc	Unmapped Bottom-Strand Novel Transcript CL123Contig1	2.24214
Medtr8g018747.1	heavy metal-associated domain protein	2.23934
Medtr3g107397.1	chaperon protein P13.9, putative	2.23926
Medtr0275s0040.1	hypothetical protein	2.23898
Medtr4g118480.1	transmembrane protein, putative	2.23834
Medtr3g016275.1	transmembrane protein, putative	2.23574
Medtr6g004140.1	hypothetical protein	2.23387
Medtr2g083210.1	COBRA-like protein 7 precursor	2.23296
Medtr3g073730.1	sulfate/bicarbonate/oxalate exchanger and transporter sat-1	2.23121
Medtr4g007220.1	galactoside 2-alpha-L-fucosyltransferase-like protein	2.22899
Medtr5g006510.1	acetyltransferase (GNAT) domain protein	2.22865
Medtr5g053270.1	CHUP1	2.22786
Medtr8g104645.1	pectinesterase	2.22758
Medtr5g033230.1	glutamate-glyoxylate aminotransferase	2.22525
Medtr1g031740.1	transmembrane protein, putative	2.22504
Medtr1g105860.3	cysteine-rich RLK (receptor-like kinase) protein	2.22497
Medtr7g092700.1	PRA1 family protein	2.22384
Medtr4g094895.1	polysaccharide biosynthesis protein	2.22339
Medtr3g104920.1	mechanosensitive ion channel family protein	2.22233
Medtr4g048000.1	MATE efflux family protein	2.22231
Mt4-unmapped-7020	Unmapped Top-Strand Novel Transcript PUT-169a-Medicago_truncatula-17268	2.22022
Medtr8g090305.1	disease resistance protein (NBS-LRR class) family protein	2.21987
Medtr7g055970.1	disease resistance protein (TIR-NBS-LRR class), putative	2.21852
Medtr8g088420.1	tyrosine phosphatase, putative	2.21476
Medtr8g023790.1	light-harvesting complex I chlorophyll A/B-binding protein	2.20995
Medtr6g008690.1	peptide/nitrate transporter plant-like protein	2.20859
Medtr7g069660.1	MYB-like transcription factor family protein	2.20854
Medtr8g014780.1	LRR kinase family protein	2.20836
Medtr8g017210.1	C2H2-like zinc finger protein, putative	2.20721
Mt4-unmapped-2245	Unmapped Top-Strand Novel Transcript PUT-169a-Medicago_truncatula-21095	2.20686
Medtr5g064610.1	thylakoid lumenal 29 kDa protein	2.20627
Mt4-unmapped-5758	Unmapped Top-Strand Novel Transcript PUT-169a-Medicago_truncatula-18975	2.20342
Medtr5g013440.1	expansin-B1-like protein	2.20297
Medtr2g018135.1	subtilisin-like serine protease	2.20218
Medtr1g029940.1	LRR receptor-like kinase family protein	2.20131
Medtr7g113410.1	linoleate 9S-lipoxygenase-like protein	2.20125
Medtr5g017560.1	EF hand calcium-binding family protein	2.20071
Mt4-unmapped-1377	Unmapped Top-Strand Novel Transcript PUT-169a-Medicago_truncatula-14413	2.20069
Medtr8g069915.1	EF hand calcium-binding family protein	2.20054
Mt4-unmapped-5197-rc	Unmapped Bottom-Strand Novel Transcript PUT-169a-Medicago_truncatula-44662	2.19961
Medtr3g117590.1	GLN phosphoribosyl pyrophosphate amidotransferase	2.19956
Mt4-unmapped-2100	Unmapped Top-Strand Novel Transcript PUT-169a-Medicago_truncatula-49540	2.19588
Medtr4g072110.1	GLN phosphoribosyl pyrophosphate amidotransferase	2.19445
Medtr8g031550.2	potassium efflux antiporter	2.19303
Medtr4g010340.1	auxin-binding protein ABP19a	2.19146
Medtr5g098720.1	phenylalanine ammonia-lyase-like protein	2.19075
Medtr5g091960.1	peroxisomal small heat shock protein	2.18928
Medtr5g036580.1	CAZy family GT8 glycosyltransferase	2.18882
Medtr8g018280.1	disease resistance protein (TIR-NBS-LRR class), putative	2.18707
Medtr4g094302.1	NAC transcription factor-like protein	2.18642
Mt4-unmapped-1378	Unmapped Top-Strand Novel Transcript PUT-169a-Medicago_truncatula-17628	2.18359
Medtr3g085440.2	microtubule associated protein, MAP65/ASE1 family protein	2.18235
Medtr4g133770.1	transmembrane protein, putative	2.18206
Medtr5g035820.1	hypothetical protein	2.18175
Medtr7g111240.2	rhicadhesin receptor	2.17903
Medtr4g081650.1	S-locus lectin kinase family protein	2.17829
Medtr1g021760.1	30S ribosomal protein S9P	2.17804
Medtr3g088040.1	light-harvesting complex I chlorophyll A/B-binding protein	2.17714
Medtr4g095780.1	formin-like 2 domain protein	2.17602
Medtr8g446430.1	inwardly rectifying potassium channel subunit	2.17473
Medtr8g024380.1	subtilisin-like serine protease	2.17393
Medtr1g059660.1	hypothetical protein	2.17381
Medtr0148s0080.1	S-locus lectin kinase family protein	2.17322
Medtr4g095018.1	carbohydrate-binding protein of the ER protein	2.17222
Medtr6g007030.1	trypsin-like serine protease	2.17016
Medtr5g027220.1	plant/K24G6-12 protein	2.16947
Medtr7g083870.1	short-chain dehydrogenase/reductase	2.16938
Medtr3g449930.1	oxygen-evolving enhancer protein 2-1	2.16853
Medtr7g053620.1	disease resistance protein (TIR-NBS-LRR class)	2.16796
Medtr8g070830.2	membrane protein, putative	2.16776
Medtr5g085330.1	1-aminocyclopropane-1-carboxylate oxidase	2.16694
Mt4-unmapped-6347-rc	Unmapped Bottom-Strand Novel Transcript PUT-169a-Medicago_truncatula-64659	2.16304
Medtr1g061080.1	FKBP-type peptidyl-prolyl cis-trans isomerase	2.16285
Medtr2g021255.1	glutamine synthetase domain protein	2.1617
Medtr6g051780.1	transmembrane protein, putative	2.15986
Medtr7g075910.1	phospholipase D alpha 1	2.1596
Medtr4g073220.1	receptor-like kinase	2.1595
Medtr1g045510.1	RNA-binding (RRM/RBD/RNP motif) family protein	2.15795
Medtr2g072250.1	cytochrome P450 family 709 protein	2.1579
Medtr1g016120.1	ZIP zinc/iron transport family protein	2.15718
Medtr8g464570.1	cyclic nucleotide-gated ion channel-like protein	2.15575
Medtr1g109080.1	Sec-independent protein translocase TatC	2.1552
Medtr7g110780.1	Chitinase	2.15488
Medtr4g007540.1	shikimate/quinate hydroxycinnamoyltransferase	2.15373
Medtr7g106440.1	33 kDa ribonucleoprotein	2.15367
Medtr8g070910.1	receptor-like kinase	2.15348
Medtr5g081360.1	hypothetical protein	2.14814
Medtr5g055200.1	hypothetical protein	2.14811
Medtr5g029260.1	rossmann-fold NAD(P)-binding domain protein	2.14702
Mt4-unmapped-1925	Unmapped Top-Strand Novel Transcript PUT-169a-Medicago_truncatula-15882	2.14673
Medtr5g049720.1	hypothetical protein	2.14613
Medtr1g093750.1	basic helix loop helix (BHLH) DNA-binding family protein	2.14597
Medtr3g106820.1	ATP synthase, F0 subunit B	2.14244
Medtr4g077900.1	acyl:CoA ligase	2.14209
Medtr3g087740.1	sulfate/bicarbonate/oxalate exchanger and transporter sat-1	2.14177
Medtr5g069470.1	hypothetical protein	2.14104
Medtr5g030290.1	hypothetical protein	2.14072
Medtr6g007607.1	peptidyl-prolyl cis-trans isomerase	2.14058
Medtr1g059970.2	glutathione S-transferase, amine-terminal domain protein	2.13998
Medtr7g117890.1	spotted leaf protein, putative	2.13825
Medtr4g046870.1	hypothetical protein	2.13742
Medtr4g115330.5	raffinose synthase or seed inhibition protein	2.13714
Medtr7g069640.1	ammonium transporter 1 protein	2.13682
Medtr3g462990.1	thylakoid soluble phosphoprotein TSP9 protein	2.13565
Medtr6g465430.1	CBF/DREB1 transcription factor	2.13558
Medtr3g111210.1	zinc finger (C3HC4-type RING finger) family protein	2.13452
Mt4-unmapped-6553	Unmapped Top-Strand Novel Transcript PUT-169a-Medicago_truncatula-51151	2.13427
Medtr3g111310.2	phosphoglycerate mutase family protein	2.13062
Medtr7g033080.1	hypothetical protein	2.12831
Medtr3g101670.1	light-harvesting complex I chlorophyll A/B-binding protein	2.12541
Medtr6g006990.6	carbonic anhydrase family protein	2.12506
Medtr7g070050.1	abscisic acid receptor	2.1249
Medtr8g080050.1	multidrug resistance protein ABC transporter family protein	2.12463
Mt4-unmapped-2860	Unmapped Top-Strand Novel Transcript PUT-169a-Medicago_truncatula-55610	2.12376
Medtr7g084800.1	glyceraldehyde-3-phosphate dehydrogenase	2.12226
Medtr6g008220.1	ferredoxin-thioredoxin reductase catalytic chain	2.12198
Medtr8g075330.1	glycoside hydrolase family 38 protein	2.12136
Medtr2g461290.1	adenylate kinase	2.11994
Medtr3g064900.1	oxidoreductase family, NAD-binding rossmann fold protein	2.11884
Medtr3g086230.1	photosystem II core complex family psbY protein	2.11838
Medtr4g013255.1	F-box/LRR protein	2.11777
Medtr6g077870.2	OPT family oligopeptide transporter	2.11755
Mt4-unmapped-7267	Unmapped Top-Strand Novel Transcript TC201462	2.11735
Mt4-unmapped-1201	Unmapped Top-Strand Novel Transcript PUT-169a-Medicago_truncatula-27672	2.11122
Medtr5g042420.1	NAD(P)H dehydrogenase	2.11085
Medtr2g017520.1	pyridoxal biosynthesis protein PDX1, putative	2.11063
Medtr1g074310.1	ethylene response factor	2.11051
Medtr3g086650.1	hypothetical protein	2.10977
Medtr3g079480.1	UDP-glucosyltransferase family protein	2.10975
Medtr7g024320.1	ACT domain protein	2.10899
Medtr2g036460.1	receptor-like kinase	2.10875
Medtr5g019920.1	plant/T3A5-60 protein	2.10628
Medtr2g438720.1	ankyrin repeat plant-like protein	2.10614
Medtr5g095240.1	MFS transporter	2.10575
Mt4-unmapped-7106	Unmapped Top-Strand Novel Transcript PUT-169a-Medicago_truncatula-15091	2.10396
Medtr6g088270.1	elongation factor Ts protein	2.10344
Medtr1g079763.1	plant/MNJ8-150 protein	2.10235
Mt4-unmapped-7594	Unmapped Top-Strand Novel Transcript PUT-169a-Medicago_truncatula-53759	2.10197
Medtr7g079900.1	photosystem I reaction center subunit XI	2.10054
Medtr0082s0130.1	hypothetical protein	2.10043
Medtr1g100220.1	sec-independent protein translocase	2.0994
Mt4-unmapped-4377-rc	Unmapped Bottom-Strand Novel Transcript PUT-169a-Medicago_truncatula-37460	2.09621
Medtr7g116980.1	hypothetical protein	2.09501
Medtr1g112940.1	protein phosphatase 2A regulatory B subunit family protein	2.09385
Mt4-unmapped-6525	Unmapped Top-Strand Novel Transcript PUT-169a-Medicago_truncatula-12848	2.09292
Medtr7g015750.1	tyrosine kinase family protein	2.09205
Mt4-unmapped-1398	Unmapped Top-Strand Novel Transcript PUT-169a-Medicago_truncatula-34681	2.09204
Medtr5g008070.1	eukaryotic aspartyl protease family protein	2.0919
Medtr0059s0060.1	50S ribosomal protein L1p	2.09155
Medtr8g106680.1	plastid movement impaired protein	2.09138
Medtr4g125860.1	glyoxalase/bleomycin resistance protein/dioxygenase	2.09125
Medtr7g094220.1	resistance to phytophthora protein, putative	2.09001
Medtr1g048970.1	pterin-4-alpha-carbinolamine dehydratase	2.08767
Medtr2g009480.1	leguminosin group485 secreted peptide	2.08739
Medtr1g069465.1	photosystem II reaction center Psb28 protein	2.08643
Medtr8g465340.1	LRR receptor-like kinase	2.0864
Medtr7g084160.1	cofactor assembly of complex protein C, putative	2.08625
Medtr4g107400.1	hipl2 protein precursor	2.08612
Medtr4g132360.1	glycine cleavage system T protein	2.08541
Medtr3g080800.1	50S ribosomal protein L11P	2.08425
Medtr4g013770.1	disease resistance-responsive, dirigent domain protein	2.08338
Medtr5g011990.1	hypothetical protein	2.08235
Medtr0009s0390.1	heat shock protein 81-2	2.08196
Mt4-unmapped-672	Unmapped Top-Strand Novel Transcript CL252Contig1	2.08183
Mt4-unmapped-3402	Unmapped Top-Strand Novel Transcript PUT-169a-Medicago_truncatula-14679	2.08164
Medtr7g015670.1	feronia receptor-like kinase	2.08056
Mt4-unmapped-274	Unmapped Top-Strand Novel Transcript CL460Contig1	2.08002
Medtr2g072120.1	glutathione S-transferase tau	2.08
Medtr1g009260.1	hypothetical protein	2.07973
Medtr2g032540.1	ribose-5-phosphate isomerase A	2.07887
Medtr2g075780.1	gamma-glutamylhydrolase	2.07783
Medtr4g028930.1	ovate transcriptional repressor	2.0763
Medtr8g074335.1	Chitinase (Class Ib) / Hevein	2.07367
Mt4-unmapped-1783	Unmapped Top-Strand Novel Transcript PUT-169a-Medicago_truncatula-26975	2.07304
Medtr2g034580.2	dihydrolipoamide dehydrogenase	2.07002
Mt4-unmapped-575	Unmapped Top-Strand Novel Transcript CL126Contig1	2.06986
Medtr6g033955.1	heat shock cognate 70 kDa protein	2.06931
Mt4-unmapped-3886-rc	Unmapped Bottom-Strand Novel Transcript PUT-169a-Medicago_truncatula-21392	2.06904
Medtr4g074210.1	DUF3067 family protein	2.06739
Medtr2g028530.1	oxidoreductase/ferric-chelate reductase	2.06672
Mt4-unmapped-1784	Unmapped Top-Strand Novel Transcript PUT-169a-Medicago_truncatula-62436	2.06649
Medtr7g096150.1	photosystem II reaction center W	2.0664
Medtr5g094810.1	multidrug resistance protein ABC transporter family protein	2.06421
Medtr3g084980.1	MADS-box transcription factor	2.06295
Medtr6g043240.1	peroxidase family protein	2.06271
Medtr0287s0060.1	cytochrome P450 family 71 protein	2.06043
Mt4-unmapped-7594-rc	Unmapped Bottom-Strand Novel Transcript PUT-169a-Medicago_truncatula-53759	2.05914
Medtr4g089080.1	transmembrane protein, putative	2.05754
Medtr7g105850.1	eukaryotic aspartyl protease family protein	2.05725
Medtr2g101460.2	FAR1 DNA-binding domain protein	2.05684
Mt4-unmapped-6108-rc	Unmapped Bottom-Strand Novel Transcript PUT-169a-Medicago_truncatula-19636	2.05593
Medtr6g060175.1	light-harvesting complex I chlorophyll A/B-binding protein	2.05584
Mt4-unmapped-5975	Unmapped Top-Strand Novel Transcript PUT-169a-Medicago_truncatula-21409	2.0547
Medtr4g123850.1	drug resistance transporter-like ABC domain protein	2.05438
Medtr8g007365.1	PPR containing protein, putative	2.05279
Medtr2g016770.1	WRKY family transcription factor	2.05209
Medtr5g083260.1	trichome birefringence-like protein	2.05157
Medtr3g019320.1	LHCP translocation defect protein, putative	2.05097
Medtr5g030920.1	nodulation receptor kinase-like protein	2.05027
Medtr5g017510.1	EF hand calcium-binding family protein	2.04799
Medtr2g025050.1	plastid lipid-associated protein	2.04683
Medtr1g009980.1	plastid lipid-associated protein	2.04607
Medtr7g112720.1	heparan-alpha-glucosaminide N-acetyltransferase-like protein	2.04489
Mt4-unmapped-4596-rc	Unmapped Bottom-Strand Novel Transcript PUT-169a-Medicago_truncatula-42891	2.04483
Medtr6g051680.1	heavy metal-associated domain protein	2.04408
Mt4-unmapped-6385	Unmapped Top-Strand Novel Transcript PUT-169a-Medicago_truncatula-43153	2.04377
Medtr7g012330.1	cytochrome P450 family 71 protein	2.04191
Medtr5g025960.1	RHO guanyl-nucleotide exchange factor	2.04157
Medtr5g430430.1	hypothetical protein	2.04049
Medtr6g017260.1	thylakoid membrane slr0575-like protein	2.0404
Medtr6g015250.1	DUF3571 family protein	2.04035
Medtr8g009160.1	1-aminocyclopropane-1-carboxylate oxidase-like protein	2.03942
Medtr2g023930.1	WRKY1b transcription factor	2.03941
Medtr2g101420.1	DUF3754 family protein	2.03633
Medtr1g116540.4	hypothetical protein	2.03609
Medtr2g007300.1	plastid lipid-associated protein	2.03532
Medtr4g098490.1	2Fe-2S ferredoxin superfamily protein	2.03483
Mt4-unmapped-4991-rc	Unmapped Bottom-Strand Novel Transcript TC190458	2.03384
Mt4-unmapped-2246	Unmapped Top-Strand Novel Transcript PUT-169a-Medicago_truncatula-20046	2.03361
Medtr3g010000.1	photosystem I reaction center subunit V	2.03286
Medtr4g092690.1	glyoxysomal malate dehydrogenase	2.03232
Medtr3g084500.1	aspartokinase-homoserine dehydrogenase	2.03158
Medtr2g089795.1	photosystem II biogenesis protein	2.03128
Medtr5g009810.1	GDT1-like protein	2.03116
Medtr8g040985.1	receptor-like protein, putative	2.02991
Medtr2g450220.1	calcineurin-like metallo-phosphoesterase superfamily protein	2.02909
Medtr2g014960.1	LRR receptor-like kinase	2.02873
Medtr4g102440.1	PGR5-like protein 1A	2.02804
Medtr6g007887.1	hypothetical protein	2.02749
Medtr3g479610.1	UDP-glucosyltransferase family protein	2.02722
Medtr7g067000.1	transmembrane protein, putative	2.02436
Medtr7g089970.1	ferredoxin-dependent glutamate synthase	2.02422
Medtr4g071880.1	fructose-bisphosphate aldolase class I	2.02339
Medtr1g106550.1	ATP-dependent Clp protease proteolytic protein	2.02331
Medtr4g106970.1	phosphoglycerate mutase	2.02306
Medtr7g094470.1	transmembrane protein, putative	2.02305
Medtr7g099390.1	photosystem I reaction center subunit IV A	2.02263
Medtr3g437870.1	ABC transporter A family protein	2.02151
Medtr7g085670.1	root border cell-specific protein, putative	2.0214
Medtr8g103870.1	carbon catabolite repressor-like protein	2.02017
Medtr3g061360.1	transmembrane protein, putative	2.01894
Medtr6g084620.1	transmembrane protein, putative	2.01783
Medtr5g036180.1	disease resistance protein (TIR-NBS-LRR class)	2.0176
Medtr1g041585.1	hypothetical protein	2.01741
Medtr7g080165.1	hypothetical protein	2.01718
Medtr1g022980.1	GTP-binding protein HflX	2.01691
Mt4-unmapped-1669	Unmapped Top-Strand Novel Transcript PUT-169a-Medicago_truncatula-24876	2.01621
Medtr6g014190.1	UDP-glucosyltransferase family protein	2.01617
Mt4-unmapped-1905-rc	Unmapped Bottom-Strand Novel Transcript PUT-169a-Medicago_truncatula-31819	2.01495
Medtr5g010520.1	myosin heavy chain-like protein	2.01408
Medtr3g028150.1	thylakoid lumenal 19 kDa protein	2.01401
Medtr7g095090.1	transmembrane protein, putative	2.01384
Medtr3g060280.4	cellulose synthase E1-like protein	2.01321
Mt4-unmapped-3402-rc	Unmapped Bottom-Strand Novel Transcript PUT-169a-Medicago_truncatula-14679	2.01293
Medtr6g078100.1	Kunitz type trypsin inhibitor / miraculin	2.01166
Medtr1g032930.1	receptor-like kinase	2.01096
Medtr4g015630.1	temperature-sensitive omega-3 fatty acid desaturase	2.00898
Medtr0082s0250.1	hypothetical protein	2.00796
Medtr8g011410.1	cysteine-rich RLK (receptor-like kinase) protein	2.00584
Medtr8g009630.1	ABC transporter C family protein, putative	2.00581
Mt4-unmapped-4596	Unmapped Top-Strand Novel Transcript PUT-169a-Medicago_truncatula-42891	2.00533
Medtr5g098780.1	light-harvesting complex I chlorophyll A/B-binding protein	2.005
Medtr2g437880.1	cytochrome P450 family 81 protein	2.00499
Medtr8g101360.1	auxin response factor 2	2.0044
Medtr5g098785.1	light-harvesting complex I chlorophyll A/B-binding protein	2.00226

## Sheet: Table S4.
Table S4. List of genes that are down-regulated in the plp mutant.
mRNA Accession	mRna Description	Ratio(P/R)
Medtr4g096870.1	katanin p60 ATPase subunit A-like protein	0.499601
Medtr3g110035.1	SAUR-like auxin-responsive family protein	0.499518
Medtr3g111680.1	brassinazole-resistant 1 protein	0.499397
Mt4-unmapped-6595	Unmapped Top-Strand Novel Transcript PUT-169a-Medicago_truncatula-39079	0.498604
Medtr5g026400.3	clathrin-binding protein	0.498558
Medtr3g065250.1	glutamine synthetase domain protein	0.498548
Medtr7g106870.1	transducin family protein/WD-40 repeat protein	0.498409
Medtr8g090130.1	nucleotide/sugar transporter family protein	0.498119
Medtr4g126950.2	Pmr5/Cas1p GDSL/SGNH-like acyl-esterase family protein	0.498042
Medtr2g094930.1	zinc finger, C3HC4 type (RING finger) protein	0.497963
Medtr6g080650.1	DUF4408 domain protein	0.497895
Medtr1g097240.1	cytochrome P450 family protein	0.49774
Medtr1g099400.1	G-type lectin S-receptor-like Serine/Threonine-kinase plant	0.497246
Medtr8g031030.2	LRR receptor-like kinase	0.496915
Mt4-unmapped-5182	Unmapped Top-Strand Novel Transcript PUT-169a-Medicago_truncatula-1955	0.496765
Medtr4g072280.1	SAUR-like auxin-responsive family protein	0.496753
Medtr1g101440.1	BAG family molecular chaperone regulator-like protein	0.496726
Medtr0122s0020.1	expansin-like protein B1	0.496507
Medtr3g462130.1	proliferating cell nuclear antigen large form protein	0.496247
Medtr6g069685.1	ketose-bisphosphate aldolase class-II family protein	0.496169
Mt4-unmapped-3348	Unmapped Top-Strand Novel Transcript PUT-169a-Medicago_truncatula-25137	0.495424
Medtr7g085390.1	O-glycosyl hydrolase family 17 protein	0.49539
Medtr5g089410.1	hypothetical protein	0.495365
Medtr7g074935.2	AT hook motif DNA-binding family protein	0.495351
Medtr3g118390.1	Chitinase (Class I) / Hevein	0.494829
Medtr7g077800.1	signal peptide peptidase-like protein	0.494716
Medtr8g045665.1	pathogenesis-related protein bet V I family protein	0.494556
Medtr8g016550.1	cytochrome P450 family 71 protein	0.494115
Medtr3g060670.1	SEC14 cytosolic factor-like protein	0.49383
Medtr4g118490.1	hypothetical protein	0.493709
Medtr7g097230.4	TPR 7B-like protein	0.493112
Medtr4g120410.1	catalytic/protein phosphatase type 2C	0.492734
Mt4-unmapped-5224	Unmapped Top-Strand Novel Transcript PUT-169a-Medicago_truncatula-16105	0.491816
Medtr3g117290.1	dehydrin	0.491577
Medtr7g015910.1	transmembrane protein, putative	0.491406
Medtr3g102120.1	SPla/RYanodine receptor (SPRY) domain protein	0.491237
Medtr1g051760.1	inactive purple acid phosphatase	0.491202
Medtr6g452490.1	NBS-LRR type disease resistance protein	0.491065
Mt4-unmapped-1894	Unmapped Top-Strand Novel Transcript AW684497	0.490789
Medtr2g016150.1	plant/F28N24-12 protein	0.490516
Mt4-unmapped-80-rc	Unmapped Bottom-Strand Novel Transcript CL476Contig1	0.489737
Medtr4g064987.1	UDP-glucosyltransferase family protein	0.489165
Mt4-unmapped-11-rc	Unmapped Bottom-Strand Novel Transcript CL1Contig11	0.48905
Medtr5g430730.1	phosphoenolpyruvate carboxykinase [ATP] protein	0.489013
Medtr7g011663.1	copalyldiphosphate synthase	0.488946
Mt4-unmapped-11	Unmapped Top-Strand Novel Transcript CL1Contig11	0.488379
Medtr6g069510.1	auxin efflux carrier family transporter	0.48818
Medtr3g116410.1	dehydration-responsive RD22-like protein	0.488166
Medtr2g097900.1	aluminum-activated citrate transporter	0.487717
Medtr4g006220.2	UBX domain protein	0.487577
Medtr5g037020.1	UPF0392 RCOM-like protein	0.487203
Mt4-unmapped-920-rc	Unmapped Bottom-Strand Novel Transcript PUT-169a-Medicago_truncatula-65173	0.486973
Medtr2g040570.1	nucleotide hydrolase	0.486907
Medtr1g010170.1	hypothetical protein	0.4865
Mt4-unmapped-7260	Unmapped Top-Strand Novel Transcript PUT-169a-Medicago_truncatula-37636	0.486405
Mt4-unmapped-2704	Unmapped Top-Strand Novel Transcript PUT-169a-Medicago_truncatula-57762	0.486053
Medtr4g035885.1	transmembrane protein, putative	0.485849
Medtr4g415390.2	auxin influx transporter	0.485541
Medtr8g075280.2	transmembrane protein, putative	0.485486
Medtr8g024540.1	IQ calmodulin-binding motif protein	0.485182
Medtr7g031370.1	ankyrin domain protein	0.48502
Medtr1g042260.1	hypothetical protein	0.484985
Medtr4g114120.1	DEAD-box ATP-dependent RNA helicase-like protein	0.484902
Medtr1g111580.1	hypothetical protein	0.484461
Medtr2g085200.1	cyclin-dependent kinase	0.484412
Medtr1g081900.1	Na+/H+ exchanger 1	0.484239
Medtr8g101820.1	1-aminocyclopropane-1-carboxylate synthase	0.483766
Medtr7g099220.1	receptor-like Serine/Threonine-kinase ALE2	0.483756
Medtr5g030620.1	phosphoenolpyruvate carboxykinase [ATP] protein	0.482993
Medtr2g018600.1	1-O-acylglucose:anthocyanin acyltransferase	0.482406
Medtr3g115090.1	transmembrane amino acid transporter family protein	0.482083
Medtr1g104840.1	hypothetical protein	0.481735
Medtr3g108600.1	glucan endo-1,3-beta-glucosidase-like protein	0.481705
Medtr3g117630.1	SAUR-like auxin-responsive family protein	0.481397
Medtr5g019490.1	MFS transporter	0.481334
Medtr4g114900.1	hypothetical protein	0.48125
Medtr5g024180.1	high mobility group (HMG)-box protein	0.481204
Medtr5g006350.1	hypothetical protein	0.481182
Mt4-unmapped-810-rc	Unmapped Bottom-Strand Novel Transcript PUT-169a-Medicago_truncatula-20677	0.481096
Medtr1g019790.1	hypothetical protein	0.48109
Medtr6g477770.1	beta-amylase	0.480625
Medtr4g117030.1	cysteine-rich RLK (receptor-like kinase) protein	0.480287
Medtr4g050700.1	SAUR-like auxin-responsive family protein	0.480232
Mt4-unmapped-2641	Unmapped Top-Strand Novel Transcript PUT-169a-Medicago_truncatula-24828	0.480061
Mt4-unmapped-1694-rc	Unmapped Bottom-Strand Novel Transcript PUT-169a-Medicago_truncatula-13307	0.479937
Medtr7g092875.1	acid phosphatase	0.479799
Medtr0018s0310.1	lysosomal cystine transporter family protein	0.479797
Medtr3g113970.2	tubulin beta-1 chain	0.479115
Medtr2g071790.1	hypothetical protein	0.478973
Medtr5g024560.1	auxin efflux carrier family protein	0.478667
Medtr1g101330.1	calmodulin-binding protein	0.478571
Medtr4g126910.1	EndA/NucM family nuclease	0.47856
Medtr2g436340.1	hypothetical protein	0.47849
Medtr5g030340.1	transmembrane protein, putative	0.478431
Medtr0393s0040.1	zinc finger SWIM domain protein	0.478403
Medtr4g106640.1	ribonuclease III	0.478302
Medtr4g032360.1	nutrient reservoir protein, putative	0.478155
Medtr3g462960.1	hypothetical protein	0.477914
Medtr6g036500.1	disease resistance protein (TIR-NBS-LRR class)	0.477654
Medtr6g033255.1	AP2 domain class transcription factor	0.47753
Medtr3g105005.1	oligomeric component, putative	0.477462
Medtr1g086790.1	WRKY family transcription factor	0.477408
Medtr7g110810.1	helix loop helix DNA-binding domain protein	0.477324
Medtr2g087230.1	receptor kinase TMK1-like protein	0.476945
Medtr4g117050.2	aluminum induced protein with YGL and LRDR motif protein	0.476514
Medtr2g449790.1	LRR receptor-like kinase family protein	0.476388
Medtr4g088400.1	cytochrome P450 family protein	0.476296
Mt4-unmapped-4862	Unmapped Top-Strand Novel Transcript PUT-169a-Medicago_truncatula-33991	0.476035
Medtr1g081000.2	Serine/Threonine-kinase Nek4	0.476
Medtr4g015600.4	zinc finger, C3HC4 type (RING finger) protein	0.475835
Medtr4g031280.1	hypothetical protein	0.475671
Medtr8g080640.1	HCP family protein with MYND-type zinc finger protein	0.475664
Medtr8g023100.1	hypothetical protein	0.475481
Medtr4g062450.1	heavy-metal-associated domain protein	0.475257
Medtr5g040600.1	transmembrane protein, putative	0.475171
Medtr4g094395.1	hypothetical protein	0.475043
Mt4-unmapped-7357	Unmapped Top-Strand Novel Transcript PUT-169a-Medicago_truncatula-45611	0.47453
Medtr2g023450.1	ankyrin repeat 13C-like protein	0.474488
Medtr5g023050.1	phospholipase D alpha 1	0.474196
Medtr1g067220.1	hypothetical protein	0.474002
Medtr7g109780.1	DNA-directed RNA polymerase III subunit RPC6-like protein	0.473736
Medtr4g126200.1	XH/XS domain protein	0.473633
Mt4-unmapped-21-rc	Unmapped Bottom-Strand Novel Transcript CL1Contig21	0.473456
Medtr1g093280.1	magnesium transporter MRS2-like protein	0.473389
Medtr4g055520.1	cellulose synthase-like protein A1	0.473219
Mt4-unmapped-1137	Unmapped Top-Strand Novel Transcript PUT-169a-Medicago_truncatula-28198	0.472969
Medtr1g109310.1	hypothetical protein	0.47277
Mt4-unmapped-5436-rc	Unmapped Bottom-Strand Novel Transcript PUT-169a-Medicago_truncatula-14188	0.472332
Medtr4g127480.1	subtilisin-like serine protease	0.472292
Mt4-unmapped-847	Unmapped Top-Strand Novel Transcript PUT-169a-Medicago_truncatula-34363	0.472059
Medtr3g064750.1	hypothetical protein	0.472025
Medtr7g077890.1	hypothetical protein	0.471706
Medtr5g009670.1	glucose-6-phosphate 1-epimerase-like protein	0.471556
Medtr8g070115.1	aldo/keto reductase family oxidoreductase	0.471483
Medtr8g099320.1	transmembrane amino acid transporter family protein	0.471291
Medtr7g098690.1	ABC transporter-like family-protein	0.471202
Medtr6g072310.1	disease resistance protein (TIR-NBS-LRR class)	0.470738
Medtr5g041350.3	myb-like transcription factor family protein	0.470638
Medtr8g035760.1	cytochrome P450 family protein	0.470588
Medtr5g077770.1	potassium outward rectifying channel protein	0.470541
Medtr7g107270.1	phosphatidic acid phosphatase (PAP2) family protein	0.470416
Medtr4g123040.1	myb transcription factor	0.47037
Medtr1g068810.4	soluble inorganic pyrophosphatase	0.469779
Medtr4g072300.1	SAUR-like auxin-responsive family protein	0.469151
Medtr4g048210.1	kinesin-12 family protein, putative	0.468743
Medtr1g062090.1	defects in morphology protein 1 precursor	0.468698
Medtr4g058940.1	transmembrane protein, putative	0.46793
Mt4-unmapped-6296-rc	Unmapped Bottom-Strand Novel Transcript PUT-169a-Medicago_truncatula-24066968	0.467832
Medtr6g034230.1	ABC transporter family protein	0.467759
Medtr4g091295.1	hypothetical protein	0.467523
Medtr3g098130.1	acyl-CoA thioesterase, putative	0.467304
Mt4-unmapped-1157	Unmapped Top-Strand Novel Transcript PUT-169a-Medicago_truncatula-52932	0.467051
Medtr2g084275.1	auxin-regulated protein	0.466922
Medtr7g102810.1	cytosine/purine uracil thiamine allantoin permease	0.466852
Medtr5g018680.1	CASP-like protein	0.466681
Medtr1g050448.1	Pmr5/Cas1p GDSL/SGNH-like acyl-esterase family protein	0.466364
Mt4-unmapped-674	Unmapped Top-Strand Novel Transcript CL307Contig1	0.466063
Medtr4g097640.1	xyloglucan endotransglucosylase/hydrolase family protein	0.465681
Medtr5g014040.3	two-component response regulator-APRR2-like protein	0.465299
Medtr1g076210.1	magnesium transporter MRS2-like protein	0.464879
Mt4-unmapped-7568-rc	Unmapped Bottom-Strand Novel Transcript PUT-169a-Medicago_truncatula-13541	0.464169
Medtr5g035080.1	Pmr5/Cas1p GDSL/SGNH-like acyl-esterase family protein	0.463987
Medtr7g028945.1	transmembrane protein, putative	0.463673
Medtr1g492950.1	drug resistance transporter-like ABC domain protein	0.463537
Medtr7g029620.1	hypothetical protein	0.463165
Mt4-unmapped-2580	Unmapped Top-Strand Novel Transcript PUT-169a-Medicago_truncatula-341	0.462909
Mt4-unmapped-320-rc	Unmapped Bottom-Strand Novel Transcript CL325Contig1	0.462493
Medtr8g078410.3	zinc ion-binding protein	0.462449
Medtr4g074080.1	receptor-like kinase	0.461937
Medtr4g100600.1	2OG-Fe(II) oxygenase family oxidoreductase	0.461424
Medtr4g070590.1	DUF241 domain protein	0.461209
Medtr5g084460.1	hypothetical protein	0.460483
Medtr5g010100.1	anaphase-promoting complex subunit 11 RING-H2 finger protein	0.460293
Mt4-unmapped-690	Unmapped Top-Strand Novel Transcript CL690Contig1	0.459478
Medtr5g008350.1	SAUR-like auxin-responsive family protein	0.45938
Mt4-unmapped-6536	Unmapped Top-Strand Novel Transcript PUT-169a-Medicago_truncatula-32993	0.459331
Medtr8g099045.1	membrane-associated kinase regulator, putative	0.459326
Medtr2g069030.1	galactose oxidase/kelch repeat protein	0.45928
Medtr8g085150.1	transcription regulators protein	0.459221
Medtr5g075490.1	kinase interacting (KIP1-like) family protein	0.458899
Medtr2g005710.1	hypothetical protein	0.458899
Medtr6g488300.1	disease resistance protein (TIR-NBS-LRR class)	0.458858
Medtr2g079050.1	peptidoglycan-binding domain protein	0.458343
Medtr2g019370.1	plant gibberellin 2-oxidase	0.458012
Medtr6g012810.2	Serine/Threonine kinase family protein	0.457017
Medtr5g010500.1	glycosyltransferase family 90 protein	0.456558
Medtr5g063670.1	annexin D8	0.456475
Medtr2g094860.1	cyclic nucleotide-gated ion channel-like protein	0.456424
Medtr7g094250.1	2OG-Fe(II) oxygenase family oxidoreductase	0.45606
Medtr7g071040.1	UDP-glucosyltransferase family protein	0.455735
Medtr3g101340.3	transcription factor	0.454584
Medtr3g076650.2	WNK kinase	0.454449
Medtr1g101540.1	TraB family protein	0.453814
Medtr3g113660.1	hypothetical protein	0.453661
Medtr1g040675.1	auxin response factor	0.453646
Medtr7g100320.1	glutathione S-transferase	0.453382
Medtr7g093200.1	microsomal omega-3 fatty acid desaturase	0.453264
Medtr0793s0010.1	hypothetical protein	0.452696
Medtr3g101960.1	HXXXD-type acyl-transferase family protein	0.452615
Medtr3g027940.1	DNA-damage-repair/toleration DRT100-like protein	0.451834
Medtr3g064050.2	auxin response factor 2	0.45178
Medtr5g008360.1	SAUR-like auxin-responsive family protein	0.451664
Medtr2g087740.1	plant-specific transcription factor YABBY family protein	0.451652
Medtr5g022970.1	hypothetical protein	0.451244
Medtr1g069495.1	auxin response factor	0.451129
Medtr4g009510.1	DNA-binding protein, putative	0.451093
Medtr3g005810.1	DNA mismatch repair protein MLH1, putative	0.451065
Medtr8g027995.1	formin-like 2 domain protein	0.450987
Medtr3g083820.1	purple acid phosphatase superfamily protein	0.450891
Medtr4g050400.1	leguminosin group578 secreted peptide	0.450819
Medtr7g083570.1	GRAM domain protein/ABA-responsive-like protein	0.450786
Medtr3g028480.1	transmembrane protein, putative	0.450635
Medtr8g028920.1	ubiquitin-conjugating enzyme	0.449778
Medtr3g104810.1	substrate carrier family protein	0.449767
Medtr3g093120.1	SPFH domain/band 7 family protein	0.4497
Medtr4g051565.1	bHLH transcription factor-like protein	0.449652
Medtr7g113050.1	epoxide hydrolase	0.449648
Medtr3g084150.1	SAUR-like auxin-responsive family protein	0.449596
Medtr3g094090.1	potassium transporter-like protein	0.44931
Medtr2g030000.1	glycoside hydrolase family 3 protein	0.44926
Medtr2g013060.5	allantoinase	0.449107
Medtr4g097700.1	xyloglucan endotransglucosylase/hydrolase family protein	0.448977
Mt4-unmapped-2704-rc	Unmapped Bottom-Strand Novel Transcript PUT-169a-Medicago_truncatula-57762	0.448611
Medtr8g066860.1	transmembrane protein, putative	0.447989
Medtr5g083770.1	transmembrane amino acid transporter family protein	0.446955
Medtr4g113650.1	cytochrome P450 family 709 protein	0.446865
Medtr1g010120.1	glucan endo-1,3-beta-glucosidase-like protein	0.446484
Medtr3g117680.3	calcium-binding EF-hand protein	0.446072
Medtr1g075280.5	hypothetical protein	0.445924
Medtr3g072870.1	auxin influx transporter	0.445878
Medtr3g073590.1	electron carrier/protein disulfide oxidoreductase	0.445523
Medtr2g038410.1	nucleotide-sugar transporter family protein	0.445259
Medtr6g034060.1	membrane-associated kinase regulator-like protein, putative	0.445258
Medtr7g093260.1	actin-97	0.445023
Medtr4g109980.1	Dof domain zinc finger protein	0.444938
Medtr6g088180.1	cleavage stimulation factor, 50 kDa subunit, putative	0.444773
Medtr4g093850.1	phototropic-responsive NPH3 family protein	0.444526
Medtr2g027800.1	myb-like transcription factor family protein	0.444443
Medtr5g009140.3	triacylglycerol lipase	0.444411
Mt4-unmapped-4859	Unmapped Top-Strand Novel Transcript PUT-169a-Medicago_truncatula-60666	0.443756
Medtr4g082883.1	hypothetical protein	0.443082
Medtr8g096910.1	pathogenesis-related thaumatin family protein	0.442977
Medtr7g102790.1	PLATZ transcription factor family protein	0.442901
Medtr1g038840.2	microtubule associated protein, MAP65/ASE1 family protein	0.442547
Medtr2g049020.1	inositol transporter 4	0.442367
Medtr3g028465.1	transmembrane protein, putative	0.44217
Medtr5g010030.1	MAP kinase	0.441534
Medtr1g067410.1	membrane-associated kinase regulator-like protein, putative	0.441423
Medtr3g077250.1	tryptophan aminotransferase-like protein	0.441011
Medtr8g007270.1	WRKY family transcription factor	0.440597
Medtr5g009130.1	late embryogenesis abundant hydroxyproline-rich glycoprotein	0.44056
Medtr7g070250.1	macrophage migration inhibition factor-like protein	0.439548
Medtr4g073400.1	calcium-dependent lipid-binding (CaLB domain) family protein	0.439437
Medtr5g430470.1	transmembrane protein, putative	0.439319
Medtr3g074720.1	outer arm dynein light chain 1	0.439228
Mt4-unmapped-5499-rc	Unmapped Bottom-Strand Novel Transcript PUT-169a-Medicago_truncatula-55990	0.439014
Mt4-unmapped-6647-rc	Unmapped Bottom-Strand Novel Transcript PUT-169a-Medicago_truncatula-12224	0.438922
Medtr5g019220.1	CAZy family GT8 glycosyltransferase	0.438847
Medtr0288s0040.1	glycogen/starch/alpha-glucan phosphorylase family protein	0.438551
Medtr3g088790.2	methyltransferase PMT26-like protein, putative	0.438427
Medtr5g083110.1	glutaredoxin (GRX) family protein	0.438358
Medtr4g097670.1	xyloglucan endotransglucosylase/hydrolase family protein	0.437794
Medtr6g032820.1	O-glycosyl hydrolase family 17 protein	0.437779
Medtr1g103550.1	DUF1677 family protein	0.437456
Medtr7g057160.1	BZIP transcription factor	0.437325
Medtr4g062550.1	nutrient reservoir protein, putative	0.437203
Medtr4g091290.1	transport inhibitor response 1 protein	0.43694
Medtr5g075100.1	CBL-interacting kinase	0.436475
Medtr7g086960.1	myb transcription factor	0.436433
Medtr3g110200.1	glycosyltransferase plant-like protein	0.436227
Medtr0276s0050.1	annexin D8	0.436078
Medtr7g032240.1	CCT motif protein	0.4359
Medtr5g095530.1	import inner membrane translocase subunit TIM50	0.435529
Medtr3g078270.1	nucleobase-ascorbate transporter-like protein	0.435456
Medtr6g084470.1	hypothetical protein	0.435431
Medtr4g068320.1	B3 domain transcription factor VRN1-like protein	0.435335
Medtr8g028815.1	RING-H2 zinc finger RHA1a-like protein, putative	0.434947
Medtr1g107500.1	LRR receptor-like kinase family protein	0.434716
Medtr1g114640.2	GRAM domain protein/ABA-responsive-like protein	0.434645
Mt4-unmapped-1-rc	Unmapped Bottom-Strand Novel Transcript CL1Contig1	0.434364
Medtr1g041465.1	COP1-interacting-like protein	0.43406
Medtr8g098930.1	1-aminocyclopropane-1-carboxylate synthase	0.43394
Medtr1g107295.1	cytochrome P450 family flavone synthase	0.433629
Medtr3g049400.1	glucose-6-phosphate/phosphate translocator-like protein	0.432997
Medtr4g106590.1	two-component response regulator ARR3-like protein	0.432585
Medtr3g069720.1	lipase	0.432299
Medtr3g101780.1	ABA response element-binding factor	0.431686
Medtr7g116330.1	ethylene receptor	0.431576
Medtr8g090315.1	PLAT-plant-stress protein	0.431353
Medtr5g017160.1	RALF	0.431324
Medtr1g103850.1	WNK kinase	0.430098
Medtr0286s0010.1	peroxidase family protein	0.43003
Mt4-unmapped-878-rc	Unmapped Bottom-Strand Novel Transcript PUT-169a-Medicago_truncatula-4566963	0.429959
Medtr1g107305.1	cytochrome P450 family protein	0.429659
Medtr4g120030.1	UDP-glucuronic acid decarboxylase-like protein	0.429104
Medtr4g101950.1	translation factor EF-1 alpha-like protein	0.428876
Medtr1g105495.1	xyloglucan endotransglucosylase/hydrolase family protein	0.428704
Medtr6g069660.1	fructose-bisphosphate aldolase class-II protein	0.428643
Medtr5g024800.1	TIC protein 20-IV, related protein	0.42857
Medtr8g479340.1	xyloglucan endotransglucosylase/hydrolase family protein	0.428144
Medtr8g021237.1	hypothetical protein	0.428104
Medtr7g105920.1	DYAD-like protein	0.428103
Medtr2g047875.1	charged multivesicular body protein	0.427796
Mt4-unmapped-2918	Unmapped Top-Strand Novel Transcript PUT-169a-Medicago_truncatula-34229	0.42762
Medtr3g449590.1	polygalacturonase/glycoside hydrolase family protein	0.427472
Medtr4g126180.1	XH/XS domain protein	0.426519
Medtr5g076270.1	auxin response factor 2	0.42642
Medtr6g088190.1	disease resistance protein (TIR-NBS-LRR class)	0.425982
Medtr7g108600.1	RALF	0.425834
Medtr5g038280.1	homeobox leucine zipper family protein	0.425801
Medtr5g020840.2	soluble inorganic pyrophosphatase	0.425672
Medtr1g060890.1	hypothetical protein	0.42522
Medtr8g005880.1	hypothetical protein	0.425215
Medtr7g010210.2	R2R3-myb transcription factor	0.424972
Medtr8g014580.2	IQ calmodulin-binding motif protein	0.424409
Medtr1g087440.7	CTP synthase-like protein	0.424176
Medtr5g077760.1	hypothetical protein	0.424024
Medtr4g082040.1	myb transcription factor	0.423688
Medtr2g481160.1	wound-responsive family protein	0.42298
Medtr8g088930.9	phosphatidylinositol-4-phosphate 5-kinase family protein	0.422978
Medtr4g078710.1	ethylene response factor	0.422657
Medtr4g094518.1	FAD-binding berberine family protein	0.422618
Medtr8g074830.1	prolyl 4-hydroxylase alpha-like protein	0.422555
Medtr1g093350.1	auxin response factor	0.422505
Medtr7g117430.1	eukaryotic aspartyl protease family protein	0.422479
Medtr5g015880.1	lateral organ boundaries (LOB) domain protein	0.422476
Medtr7g103070.2	RAB GTPase-like protein C2B	0.422398
Medtr4g100810.1	GDP-fucose O-fucosyltransferase-like protein	0.422336
Medtr5g089750.1	lateral root primordium (LRP)-like protein	0.422014
Medtr4g134880.1	ethylene receptor 2	0.422004
Medtr5g030710.1	auxin-responsive AUX/IAA family protein	0.421438
Medtr3g034030.1	disease resistance-responsive, dirigent domain protein	0.421142
Medtr2g088020.1	MAP kinase kinase kinase	0.420512
Medtr5g032100.1	GDP-fucose protein O-fucosyltransferase	0.420408
Medtr8g097280.1	tetraspanin family protein	0.420108
Medtr7g091990.1	carboxy-terminal region remorin	0.419908
Medtr4g091550.1	PLAC8 family protein	0.419896
Medtr7g118110.1	tyrosine kinase domain protein	0.419853
Medtr8g099685.1	DCD (development and cell death) domain protein	0.419386
Mt4-unmapped-65-rc	Unmapped Bottom-Strand Novel Transcript CL149Contig1	0.418823
Medtr7g035095.2	plant/MGF10-16 protein	0.418767
Medtr7g072630.1	ovate transcriptional repressor	0.418732
Medtr5g097480.1	GRAS family transcription factor	0.418465
Medtr8g091930.1	RPM1-interacting protein 4 (RIN4) family protein	0.418311
Medtr5g037540.2	actin cross-linking protein	0.418169
Medtr4g073660.1	papain family cysteine protease	0.418117
Medtr1g040060.1	hypothetical protein	0.417518
Medtr2g037855.1	hypothetical protein	0.4175
Medtr1g110510.1	S1/P1 nuclease family protein	0.417378
Medtr3g010320.1	zinc finger SWIM domain protein	0.41719
Medtr5g087550.1	3-hydroxy-3-methylglutaryl-coenzyme A reductase-like protein	0.416771
Medtr7g005950.1	glucan synthase-like protein	0.416707
Mt4-unmapped-33	Unmapped Top-Strand Novel Transcript CL1Contig33	0.416649
Medtr2g016050.1	proteasome subunit alpha type-7-A protein	0.416572
Mt4-unmapped-1212	Unmapped Top-Strand Novel Transcript PUT-169a-Medicago_truncatula-65804	0.416274
Medtr4g133110.1	hypothetical protein	0.415968
Medtr2g032030.2	WRKY family transcription factor	0.415888
Medtr1g008500.1	dehydration-responsive protein RD22	0.415872
Medtr4g485590.1	flavonoid glucosyltransferase	0.415687
Medtr0011s0320.1	triose-phosphate transporter family protein	0.415274
Medtr4g061930.1	receptor-like kinase theseus protein	0.415244
Medtr1g076270.1	auxin response factor	0.414347
Medtr4g072850.1	SAUR-like auxin-responsive family protein	0.413177
Medtr3g077430.1	carboxyl-terminal peptidase	0.411492
Medtr0568s0010.2	hypothetical protein	0.411353
Medtr7g109740.1	hypothetical protein	0.41122
Medtr2g060350.1	polygalacturonase	0.409975
Medtr1g111960.1	hemerythrin HHE cation-binding domain protein	0.409863
Medtr1g094155.1	serine carboxypeptidase-like protein	0.409649
Medtr5g032150.2	MADS-box transcription factor	0.409612
Medtr4g101070.1	plant/MNJ7-17 protein, putative	0.4096
Medtr5g025650.1	long-chain-alcohol oxidase FAO1-like protein	0.409422
Medtr5g078300.1	zein-binding protein	0.409349
Medtr3g087590.1	myo-inositol 1-phosphate synthase	0.409145
Medtr7g076030.2	shaggy-like kinase	0.40847
Medtr1g069845.3	armadillo/beta-catenin repeat protein	0.408192
Medtr2g094570.2	auxin response factor 1	0.407899
Medtr4g033275.1	transmembrane amino acid transporter family protein	0.407348
Medtr6g023070.1	ankyrin repeat protein	0.407054
Medtr8g042060.2	cytochrome P450 family 72 protein	0.406527
Medtr5g044530.1	carbohydrate-binding X8 domain protein	0.406225
Medtr7g061150.1	interactor of constitutive active ROPs-like protein	0.406132
Medtr3g063210.1	hypothetical protein	0.405999
Medtr4g073540.1	subtilisin-like serine protease	0.405594
Medtr3g101930.1	HXXXD-type acyl-transferase family protein	0.405554
Medtr1g032490.1	limonoid UDP-glucosyltransferase-like protein	0.405432
Medtr2g073650.1	LRR receptor-like kinase	0.405295
Medtr4g073040.1	heavy metal transport/detoxification superfamily protein	0.405129
Medtr2g085115.1	hypothetical protein	0.40464
Medtr6g477780.1	beta-amylase	0.403573
Medtr3g028450.1	transmembrane protein, putative	0.403521
Medtr5g081560.1	RING/FYVE/PHD zinc finger protein	0.402109
Medtr5g082520.1	cytochrome P450 family monooxygenase	0.400779
Medtr7g087410.1	MATE efflux family protein	0.400697
Medtr7g089640.1	F-box plant-like protein	0.399558
Medtr5g016660.1	UDP-glucosyltransferase family protein	0.399375
Medtr7g080440.1	cytochrome C biogenesis protein ccsA, putative	0.399225
Medtr7g111320.1	phytochrome-interacting factor 3.1	0.398677
Medtr7g028740.2	squamosa promoter-binding-like protein	0.398153
Medtr3g080860.1	hypothetical protein	0.398116
Medtr5g083340.1	dehydration-responsive element-binding protein	0.397146
Medtr1g069825.1	G1-like protein	0.397134
Medtr1g078420.1	transmembrane protein, putative	0.396811
Medtr3g101777.1	transmembrane protein, putative	0.396294
Medtr6g080600.1	DUF4408 domain protein	0.395761
Medtr1g105595.1	cysteine-rich receptor-kinase-like protein	0.39539
Medtr7g033165.2	GDSL-like lipase/acylhydrolase	0.395217
Medtr8g012290.1	BHLH transcription factor	0.394987
Medtr2g104860.1	plasma membrane H+-ATPase	0.394968
Medtr5g064080.1	S-adenosylmethionine-dependent methyltransferase, putative	0.394503
Mt4-unmapped-690-rc	Unmapped Bottom-Strand Novel Transcript CL690Contig1	0.394377
Medtr1g484960.1	kinesin motor domain protein	0.394052
Medtr4g081350.1	regulator of Vps4 activity in the MVB pathway protein	0.393664
Medtr4g114730.1	plant-specific transcription factor YABBY family protein	0.393105
Medtr8g022870.1	subtilisin-like serine protease	0.392701
Medtr6g008075.1	peroxidase family protein	0.392439
Medtr4g094450.1	polygalacturonase inhibitor	0.392252
Medtr5g011840.3	LRR receptor-like kinase	0.39167
Medtr7g017360.6	phosphatidylinositol 3- and 4-kinase	0.391121
Medtr4g072670.1	SAUR-like auxin-responsive family protein	0.39068
Medtr7g028590.2	WRKY transcription factor-like protein	0.390541
Medtr2g080130.1	S-adenosylmethionine-dependent methyltransferase, putative	0.390447
Medtr4g131810.1	glycoside hydrolase family 1 protein	0.390281
Medtr8g028265.1	BAG domain protein	0.390188
Medtr1g070830.1	auxin-responsive AUX/IAA family protein	0.389778
Medtr4g123020.1	plant gibberellin 2-oxidase	0.389573
Medtr3g051240.1	purple acid phosphatase superfamily protein	0.389291
Medtr0076s0020.1	S-adenosylmethionine decarboxylase proenzyme	0.389167
Medtr5g024640.2	auxin efflux carrier family protein	0.388598
Medtr4g127120.1	plant intracellular ras-group-related LRR protein	0.388554
Medtr4g027800.1	Lipid transfer protein	0.388519
Medtr1g088660.1	E3 ubiquitin-protein ligase BAH1-like protein, putative	0.388429
Medtr5g020510.1	homeobox domain, ZF-HD class protein	0.388125
Medtr7g031800.1	HEAT repeat 7A-like protein	0.388006
Medtr5g087620.1	UDP-glucosyltransferase family protein	0.387359
Medtr7g076250.1	zinc finger, C3HC4 type (RING finger) protein	0.387177
Mt4-unmapped-65	Unmapped Top-Strand Novel Transcript CL149Contig1	0.387028
Medtr1g050550.1	MFS transporter	0.38685
Mt4-unmapped-920	Unmapped Top-Strand Novel Transcript PUT-169a-Medicago_truncatula-65173	0.386473
Mt4-unmapped-21	Unmapped Top-Strand Novel Transcript CL1Contig21	0.386392
Medtr5g082220.2	auxin influx transporter	0.386202
Medtr4g072570.1	SAUR-like auxin-responsive family protein	0.386047
Medtr3g452360.1	CAZy family GT8 glycosyltransferase	0.386014
Medtr8g075230.1	GDSL-like lipase/acylhydrolase	0.385951
Medtr4g072520.1	hypothetical protein	0.385665
Medtr2g035020.1	UDP-glucosyltransferase family protein	0.385374
Medtr4g078885.1	disease resistance-responsive, dirigent domain protein	0.38535
Medtr5g082880.1	Pmr5/Cas1p GDSL/SGNH-like acyl-esterase family protein	0.384586
Medtr7g013840.1	ras GTPase-activating binding-like protein	0.384175
Medtr6g018970.1	aminoalcoholphosphotransferase	0.383296
Medtr7g070500.2	aldo/keto reductase family oxidoreductase	0.383142
Medtr4g063975.1	expansin A10	0.382647
Medtr5g010635.1	pathogenesis-related thaumatin family protein	0.382409
Medtr3g087510.1	PLAT-plant-stress protein	0.382336
Medtr3g075030.1	hypothetical protein	0.381945
Medtr4g073720.1	pathogenesis-related thaumatin family protein	0.381807
Mt4-unmapped-3021	Unmapped Top-Strand Novel Transcript PUT-169a-Medicago_truncatula-38941	0.381641
Medtr5g095660.1	transmembrane protein, putative	0.381619
Medtr3g110040.1	hypothetical protein	0.381385
Medtr4g101890.1	cell cycle regulated microtubule-associated protein	0.381284
Medtr2g034250.1	GRAS family transcription factor	0.381022
Medtr3g027772.1	transmembrane protein, putative	0.380729
Medtr1g041685.1	transducin/WD40 domain-like protein, putative	0.380688
Medtr7g105910.1	hypothetical protein	0.380046
Medtr7g091880.1	galactinol-raffinose galactosyltransferase	0.379597
Mt4-unmapped-2719	Unmapped Top-Strand Novel Transcript PUT-169a-Medicago_truncatula-23520	0.379512
Medtr1g069460.1	xyloglucan galactosyltransferase KATAMARI-like protein	0.379269
Medtr1g088430.1	magnesium/proton exchanger-like protein	0.379241
Medtr3g103080.1	carboxy-terminal domain cyclin	0.37892
Medtr8g468210.1	homeobox leucine zipper ATHB-like protein	0.378382
Medtr8g098360.1	tubulin beta-1 chain	0.3783
Medtr4g132110.1	cationic peroxidase	0.377862
Medtr4g065040.1	NAD-dependent aldehyde dehydrogenase family protein	0.377808
Medtr8g102550.1	protein phosphatase 2C-like protein	0.377714
Mt4-unmapped-3847	Unmapped Top-Strand Novel Transcript PUT-169a-Medicago_truncatula-65873	0.377284
Medtr7g114560.1	benzyl alcohol O-benzoyltransferase	0.376918
Medtr7g102430.1	HEAT repeat 7A-like protein	0.375886
Medtr1g064690.1	peptide upstream ORF protein, putative	0.375874
Medtr4g109920.1	isoaspartyl peptidase/L-asparaginase	0.375061
Medtr4g115075.1	auxin-responsive AUX/IAA family protein	0.374994
Medtr8g092880.2	hypothetical protein	0.374902
Medtr7g096120.1	phospholipase A1	0.374397
Medtr0047s0040.1	IQ calmodulin-binding motif protein	0.374089
Medtr4g081950.1	expansin-A1-like protein	0.373938
Medtr3g099020.1	palmitoyl-acyl carrier thioesterase	0.3735
Medtr4g069140.1	phospholipid/glycerol acyltransferase family protein	0.373146
Medtr1g087270.1	DNAJ heat shock amine-terminal domain protein	0.372649
Medtr8g087390.1	transmembrane protein, putative	0.372633
Medtr8g016150.1	PRA1 family protein	0.372606
Medtr2g073370.1	B-box type zinc finger protein	0.372456
Medtr2g016470.1	GDP-fucose protein O-fucosyltransferase	0.372136
Medtr2g073010.1	Kunitz type trypsin inhibitor	0.37202
Mt4-unmapped-6393-rc	Unmapped Bottom-Strand Novel Transcript PUT-169a-Medicago_truncatula-44088	0.371803
Medtr2g012400.1	hypothetical protein	0.371631
Medtr7g075740.1	zinc finger protein	0.371593
Medtr8g036920.1	DNA-damage-repair/toleration DRT100-like protein	0.371315
Medtr1g082760.1	NAD(P)-binding rossmann-fold protein	0.37002
Mt4-unmapped-3530	Unmapped Top-Strand Novel Transcript PUT-169a-Medicago_truncatula-22152	0.369899
Medtr2g079500.1	seven transmembrane MLO family protein	0.36941
Medtr1g088640.2	universal stress family protein	0.368824
Medtr8g088860.1	glutelin type-B-like protein	0.368636
Medtr2g102570.1	gibberellin 2-beta-dioxygenase	0.36859
Medtr2g013230.1	dihydroflavonol-4-reductase-like protein	0.368542
Medtr0127s0040.1	GDSL-like lipase/acylhydrolase	0.368077
Medtr5g091900.1	transmembrane protein, putative	0.367675
Medtr3g113210.1	glyoxal oxidase amine-terminal protein	0.367449
Mt4-unmapped-6723	Unmapped Top-Strand Novel Transcript PUT-169a-Medicago_truncatula-33175	0.367244
Medtr4g063090.1	tonoplast intrinsic protein	0.367158
Medtr8g075450.1	hypothetical protein	0.366756
Mt4-unmapped-7477-rc	Unmapped Bottom-Strand Novel Transcript PUT-169a-Medicago_truncatula-5378	0.366018
Medtr4g107840.1	porin/voltage-dependent anion-selective channel protein	0.365698
Medtr7g113030.1	epoxide hydrolase	0.365265
Mt4-unmapped-7528	Unmapped Top-Strand Novel Transcript PUT-169a-Medicago_truncatula-20425	0.364459
Medtr2g093500.1	thioredoxin domain protein	0.364063
Medtr4g072860.1	SAUR-like auxin-responsive family protein	0.364
Medtr4g072790.1	papain family cysteine protease	0.36372
Medtr3g028495.1	transmembrane protein, putative	0.363429
Mt4-unmapped-6393	Unmapped Top-Strand Novel Transcript PUT-169a-Medicago_truncatula-44088	0.363272
Medtr7g090020.1	BTB/POZ ankyrin repeat protein	0.363221
Medtr3g108240.1	CHY and CTCHY and RING-type zinc finger protein	0.362904
Medtr6g035295.1	UDP-glucosyltransferase family protein	0.362823
Mt4-unmapped-7350	Unmapped Top-Strand Novel Transcript PUT-169a-Medicago_truncatula-38638	0.362693
Medtr3g106510.1	transmembrane protein, putative	0.362095
Mt4-unmapped-5105	Unmapped Top-Strand Novel Transcript PUT-169a-Medicago_truncatula-53185	0.361503
Medtr1g073170.1	myb transcription factor	0.361314
Medtr2g008290.1	GRF zinc finger protein	0.361233
Medtr5g037590.1	LRR and NB-ARC domain disease resistance protein	0.360727
Medtr4g006650.1	major intrinsic protein (MIP) family transporter	0.360639
Medtr3g085710.1	WRKY transcription factor-like protein	0.36018
Medtr1g061640.1	Myb/SANT-like DNA-binding domain protein	0.359589
Medtr8g461410.1	SAUR-like auxin-responsive family protein	0.359391
Medtr4g075500.1	transmembrane protein, putative	0.359338
Medtr4g124700.1	SAUR-like auxin-responsive family protein	0.358944
Medtr0001s0660.1	zinc-binding alcohol dehydrogenase family protein	0.358673
Medtr8g099730.2	bidirectional sugar transporter	0.358067
Medtr2g011660.1	myb transcription factor	0.357853
Medtr2g071760.1	hypothetical protein	0.357833
Medtr8g018690.1	seed linoleate 9S-lipoxygenase	0.357771
Medtr3g099120.2	non-specific phospholipase C4	0.356851
Medtr2g481150.1	wound-responsive family protein	0.356803
Medtr8g009550.1	fatty acid hydroxylase superfamily protein	0.356642
Medtr3g435150.1	NAC transcription factor-like protein	0.35649
Medtr8g018410.1	MYB transcription factor MYB91	0.356148
Medtr8g027990.1	Serine/Threonine kinase family protein	0.356105
Medtr4g051648.1	Serine/Threonine-kinase Nek4	0.356032
Medtr4g029130.1	hypothetical protein	0.355957
Medtr6g090080.1	LRR/extensin	0.355771
Mt4-unmapped-5805	Unmapped Top-Strand Novel Transcript PUT-169a-Medicago_truncatula-6314	0.354525
Medtr5g024880.1	3-hydroxy-3-methylglutaryl-coenzyme A reductase-like protein	0.354274
Medtr3g080870.1	oligopeptide transporter OPT family protein	0.354178
Medtr2g450710.1	nodulin-like/MFS transporter	0.354162
Medtr6g018930.1	alpha/beta superfamily hydrolase	0.353422
Medtr1g072320.1	bHLH transcription factor	0.353282
Medtr5g016010.1	peroxidase family protein	0.353118
Medtr8g027440.1	auxin response factor 2	0.35298
Medtr7g490310.1	two-component response regulator ARR3-like protein	0.352386
Medtr2g096950.1	kinase 1B	0.352136
Mt4-unmapped-734-rc	Unmapped Bottom-Strand Novel Transcript CL564Contig1	0.351564
Medtr4g133900.2	heavy-metal-associated domain protein	0.351364
Medtr1g029150.1	stearoyl-acyl-carrier desaturase	0.351101
Medtr2g087295.1	bHLH transcription factor-like protein	0.351044
Medtr1g100623.2	hypothetical protein	0.351013
Mt4-unmapped-2447-rc	Unmapped Bottom-Strand Novel Transcript PUT-169a-Medicago_truncatula-11476	0.350272
Medtr2g049770.1	chaperone DnaJ-domain protein, putative	0.34983
Medtr1g080310.1	ankyrin repeat 13B-like protein	0.349738
Medtr2g033880.1	transcription factor bHLH147	0.349566
Medtr7g065050.1	BEL1-like homeodomain protein	0.348943
Medtr2g104230.1	SAM domain protein	0.348439
Mt4-unmapped-2495	Unmapped Top-Strand Novel Transcript PUT-169a-Medicago_truncatula-54572	0.348331
Medtr5g075640.2	root phototropism-like protein	0.347844
Medtr2g006850.1	hypothetical protein	0.347556
Medtr3g113920.1	ER lumen protein retaining receptor-like protein	0.347424
Mt4-unmapped-1	Unmapped Top-Strand Novel Transcript CL1Contig1	0.347088
Medtr5g016320.1	indole-3-acetic acid-amido synthetase	0.3452
Medtr4g058930.2	auxin response factor, putative	0.344821
Medtr6g023380.1	translation elongation factor EF protein	0.344576
Medtr6g022830.1	ankyrin repeat protein	0.344468
Medtr3g466180.1	cationic peroxidase	0.344457
Medtr8g006935.1	auxin efflux carrier family protein, putative	0.34384
Mt4-unmapped-6827	Unmapped Top-Strand Novel Transcript PUT-169a-Medicago_truncatula-21211	0.343595
Medtr5g086610.1	ERD (early-responsive to dehydration stress) family protein	0.343182
Medtr1g029690.1	adenine nucleotide alpha hydrolase-like domain kinase	0.342532
Medtr8g105350.1	microtubule-associated protein 70-1	0.342442
Medtr7g114750.2	DNA-damage-repair/toleration protein DRT102, putative	0.341812
Medtr1g060990.1	trihelix transcription factor	0.341504
Medtr3g491850.1	transmembrane protein, putative	0.34034
Medtr8g099065.1	P-loop nucleoside triphosphate hydrolase superfamily protein	0.339899
Medtr3g093420.6	zinc finger with UFM1-specific peptidase domain protein	0.339856
Medtr1g115500.1	glutathione S-transferase	0.339157
Medtr4g125080.2	inter-alpha-trypsin inhibitor heavy chain-like protein	0.33869
Medtr3g106830.1	hypothetical protein	0.338455
Medtr2g010520.3	magnesium and cobalt efflux protein CorC, putative	0.338109
Medtr7g093040.1	DUF761 domain protein	0.33798
Medtr7g076080.1	homeobox leucine zipper protein	0.337957
Medtr5g029910.1	TPR repeat protein	0.33792
Medtr2g097520.1	haloacid dehalogenase-like hydrolase	0.337181
Medtr8g037205.1	hypothetical protein	0.336378
Medtr4g090520.1	Novel GRP family	0.336265
Medtr4g101050.1	plant/MNJ7-17 protein, putative	0.336175
Medtr1g088950.1	transport inhibitor response-like protein	0.336173
Medtr2g086890.1	hypothetical protein	0.335301
Medtr1g022370.2	tubby-F-box-like protein	0.335088
Medtr2g044940.1	hypothetical protein	0.334676
Medtr3g110042.1	SAUR-like auxin-responsive family protein	0.334636
Medtr4g086710.1	plastocyanin-like domain protein	0.334542
Medtr8g096840.1	transmembrane protein, putative	0.334437
Medtr6g004630.1	cytochrome P450 family protein	0.333593
Medtr4g100950.1	glucuronosyltransferase PGSIP8	0.333517
Medtr2g078750.1	Serine/Threonine-kinase WNK (WNK)-like protein	0.333203
Medtr5g013040.1	PPPDE thiol peptidase family protein, putative	0.333188
Medtr7g116610.1	hypothetical protein	0.333009
Medtr4g051330.1	response regulator, putative	0.332882
Medtr1g063300.1	SAUR-like auxin-responsive family protein	0.332601
Medtr3g085210.1	lipid transfer protein	0.33223
Medtr4g097440.1	bZIP transcription factor	0.332172
Medtr2g080980.1	cotton fiber	0.331994
Medtr3g084180.1	SAUR-like auxin-responsive family protein	0.331297
Medtr5g023290.1	DUF241 domain protein	0.331106
Medtr2g043900.2	respiratory burst oxidase-like protein	0.330435
Medtr4g115480.1	hypothetical protein	0.330368
Medtr4g116080.1	hypothetical protein	0.330335
Medtr5g005960.1	membrane-associated kinase regulator-like protein, putative	0.329882
Medtr5g015670.1	carboxy-terminal domain cyclin	0.329611
Medtr4g072430.1	hypothetical protein	0.329193
Medtr1g075790.1	hypothetical protein	0.329136
Medtr8g027100.1	hypothetical protein	0.329058
Medtr8g068360.1	UDP-glucosyltransferase family protein	0.328748
Medtr7g086000.1	transferase family protein	0.327528
Medtr1g110460.1	myb transcription factor	0.327431
Medtr3g062600.1	60S ribosomal protein L10-2	0.326603
Medtr8g014650.1	stem 28 kDa glycoprotein	0.326547
Medtr5g082850.1	2-deoxymugineic-acid 2-dioxygenase-like protein, putative	0.326532
Medtr2g055250.1	F-box protein	0.326115
Mt4-unmapped-5217-rc	Unmapped Bottom-Strand Novel Transcript PUT-169a-Medicago_truncatula-13411	0.3258
Medtr5g020990.1	P-loop nucleoside triphosphate hydrolase superfamily protein	0.32539
Medtr8g099340.1	plant/K16L22-9 protein	0.325306
Medtr4g116210.2	nodulin-like/MFS transporter	0.325289
Medtr5g098680.1	E3 ubiquitin-protein ligase orthrus-like protein	0.324577
Mt4-unmapped-1737	Unmapped Top-Strand Novel Transcript PUT-169a-Medicago_truncatula-26530	0.323938
Medtr5g024580.1	auxin efflux carrier family protein	0.323594
Medtr4g103620.1	uridine kinase/uracil phosphoribosyltransferase	0.323038
Medtr8g018590.1	seed linoleate 9S-lipoxygenase	0.322998
Medtr2g062220.1	oxidoreductase/transition metal ion-binding protein	0.322808
Medtr7g114240.2	superoxide dismutase [Cu-Zn] protein	0.32264
Medtr6g016470.1	calcium-transporting ATPase	0.322419
Medtr7g073370.1	transmembrane protein, putative	0.321757
Medtr7g072420.2	alanine-glyoxylate aminotransferase-like protein	0.32032
Medtr2g013470.1	hypothetical protein	0.319981
Medtr7g080920.1	formin-like 2 domain protein	0.319761
Medtr3g071980.7	prephenate dehydrogenase	0.319398
Mt4-unmapped-1281	Unmapped Top-Strand Novel Transcript PUT-169a-Medicago_truncatula-47042	0.319315
Medtr2g019350.1	PPR containing plant-like protein	0.319064
Medtr2g437660.1	glycosyltransferase family 92 protein	0.318892
Medtr1g012950.1	hypothetical protein	0.318635
Medtr1g097840.1	major intrinsic protein (MIP) family transporter	0.318395
Mt4-unmapped-3066-rc	Unmapped Bottom-Strand Novel Transcript PUT-169a-Medicago_truncatula-47418	0.317673
Medtr4g125620.1	hypothetical protein	0.317522
Medtr8g080210.1	extracellular ligand-gated ion channel protein	0.317008
Medtr1g103070.1	IQ calmodulin-binding motif protein	0.316893
Mt4-unmapped-7242-rc	Unmapped Bottom-Strand Novel Transcript PUT-169a-Medicago_truncatula-30520	0.316665
Medtr4g035330.1	cytochrome P450 family 81 protein	0.316367
Medtr1g050325.1	transmembrane amino acid transporter family protein	0.314435
Mt4-unmapped-3697-rc	Unmapped Bottom-Strand Novel Transcript PUT-169a-Medicago_truncatula-52908	0.314342
Medtr4g098870.3	two-component response regulator-APRR2-like protein	0.314006
Medtr1g077790.1	plastocyanin-like domain protein	0.313872
Mt4-unmapped-7127-rc	Unmapped Bottom-Strand Novel Transcript PUT-169a-Medicago_truncatula-45338	0.313461
Medtr4g017650.1	phosphatidylethanolamine-binding protein	0.313426
Mt4-unmapped-6259	Unmapped Top-Strand Novel Transcript PUT-169a-Medicago_truncatula-56120	0.313383
Medtr8g104820.1	glycosyl hydrolase family 9 protein	0.312976
Medtr8g027040.1	cytochrome P450 family 78 protein	0.312604
Medtr2g037850.1	subtilisin-like serine protease	0.311915
Medtr7g026340.1	glucan endo-1,3-beta-glucosidase-like protein	0.311901
Medtr1g067210.1	serine/threonine phosphatase family, 2C domain protein	0.311063
Medtr1g101550.1	ethylene-responsive transcription factor ERF026	0.31102
Medtr2g101880.1	protein disulfide isomerase-like protein	0.310848
Medtr3g106290.1	ethylene response factor	0.310657
Medtr1g107395.1	transmembrane protein, putative	0.309934
Mt4-unmapped-3238-rc	Unmapped Bottom-Strand Novel Transcript PUT-169a-Medicago_truncatula-33783	0.309316
Medtr2g031930.1	cytochrome P450 family ent-kaurenoic acid oxidase	0.308954
Medtr5g030130.1	PLATZ transcription factor family protein	0.308744
Medtr5g095650.1	outward rectifying potassium channel protein	0.30815
Medtr7g094880.2	cyclin p4	0.307274
Medtr4g070570.1	DUF241 domain protein	0.307115
Medtr8g093440.2	DUF506 family protein	0.306509
Medtr6g065650.1	chloride channel ClC1 protein	0.30642
Medtr8g090095.1	zeatin O-glucosyltransferase-like protein	0.305261
Medtr4g100590.1	2OG-Fe(II) oxygenase family oxidoreductase	0.305135
Medtr3g077240.1	lateral organ boundaries (LOB) domain protein	0.304871
Mt4-unmapped-1898	Unmapped Top-Strand Novel Transcript PUT-169a-Medicago_truncatula-25706	0.304771
Medtr1g107405.1	transmembrane protein, putative	0.304705
Medtr3g084250.1	SAUR-like auxin-responsive family protein	0.304606
Medtr3g094630.1	horseradish peroxidase-like protein	0.304278
Medtr4g045673.1	transmembrane protein, putative	0.304011
Medtr7g087190.1	GDSL-like lipase/acylhydrolase	0.303539
Medtr4g096830.1	transmembrane protein, putative	0.303484
Medtr3g102180.1	LRR receptor-like kinase family protein	0.301754
Medtr2g024330.1	strubbelig-receptor family protein	0.301695
Medtr3g065160.1	eukaryotic aspartyl protease family protein	0.300056
Mt4-unmapped-801-rc	Unmapped Bottom-Strand Novel Transcript PUT-169a-Medicago_truncatula-1566963	0.299788
Medtr8g009560.1	fatty acid hydroxylase superfamily protein	0.299655
Medtr5g032520.1	MADS-box transcription factor	0.299293
Medtr1g069260.1	transmembrane protein, putative	0.299006
Medtr2g071740.1	hypothetical protein	0.298556
Medtr1g087775.1	carrier protein, putative	0.29822
Medtr5g006820.1	type I inositol 1,4,5-trisphosphate 5-phosphatase CVP2	0.297529
Medtr6g018940.1	hypothetical protein	0.297487
Medtr5g034440.1	armadillo/beta-catenin repeat protein	0.297298
Medtr7g070480.1	SEC14 cytosolic factor family protein	0.297278
Medtr4g120825.1	plant invertase/pectin methylesterase inhibitor	0.294908
Medtr1g050385.1	hemerythrin HHE cation-binding domain protein	0.294607
Medtr8g075420.1	rhodanese-related sulfurtransferase	0.29445
Medtr2g025740.1	Rho GDP-dissociation inhibitor-like protein	0.294436
Medtr8g022440.1	SAUR-like auxin-responsive family protein	0.294403
Medtr1g101360.1	Lipid transfer protein (LIM1/2/3/MEN-8)	0.294077
Medtr4g005730.3	STE family kinase domain protein	0.294018
Medtr0049s0070.3	NSP-interacting kinase-like protein	0.293904
Medtr8g006710.1	UDP-glucosyltransferase family protein	0.292208
Medtr8g466180.1	cytochrome P450 family 71 protein	0.29196
Medtr4g102890.3	hypothetical protein	0.291811
Medtr4g133040.1	importin subunit alpha-like protein	0.291467
Medtr5g025800.1	transmembrane protein, putative	0.291254
Medtr3g074930.2	inactive purple acid phosphatase-like protein	0.291232
Medtr5g017830.1	calmodulin-domain kinase CDPK protein	0.290833
Medtr4g072320.1	aldo/keto reductase family oxidoreductase	0.290626
Mt4-unmapped-7561	Unmapped Top-Strand Novel Transcript PUT-169a-Medicago_truncatula-38172	0.288832
Mt4-unmapped-5499	Unmapped Top-Strand Novel Transcript PUT-169a-Medicago_truncatula-55990	0.288342
Mt4-unmapped-3526	Unmapped Top-Strand Novel Transcript PUT-169a-Medicago_truncatula-46059	0.288113
Medtr1g063170.1	ABC transporter B family protein	0.286821
Medtr6g086810.1	transmembrane protein, putative	0.28668
Medtr8g064500.1	polygalacturonase non-catalytic protein	0.286478
Medtr1g050328.1	transmembrane amino acid transporter family protein	0.286449
Medtr0015s0140.2	serine/threonine phosphatase family, 2C domain protein	0.286415
Medtr2g018630.1	1-O-acylglucose:anthocyanin acyltransferase	0.286183
Medtr5g070360.1	Lipid transfer protein	0.286083
Medtr8g017020.1	beta-amyrin synthase	0.285789
Medtr3g116860.1	glucose-1-phosphate adenylyltransferase family protein	0.285649
Medtr3g113710.1	cytokinin riboside 5'-monophosphate phosphoribohydrolase	0.285472
Medtr8g080890.1	amidase C869.01-like protein, putative	0.285392
Medtr7g093160.1	seed maturation protein	0.28511
Medtr3g464730.1	GDSL-like lipase/acylhydrolase	0.285024
Mt4-unmapped-1598	Unmapped Top-Strand Novel Transcript PUT-169a-Medicago_truncatula-66184	0.284977
Medtr8g092020.1	RAB GTPase-like protein A1D	0.284095
Medtr4g097540.1	1-aminocyclopropane-1-carboxylate synthase	0.283966
Medtr8g093630.1	glucan synthase-like protein	0.283875
Medtr4g107350.1	dynein light chain type 1 family protein	0.283541
Medtr1g098680.1	ABA/WDS induced protein	0.283416
Mt4-unmapped-6814	Unmapped Top-Strand Novel Transcript PUT-169a-Medicago_truncatula-26819	0.281726
Medtr4g072350.1	aldo/keto reductase family oxidoreductase	0.28169
Medtr5g020980.1	P-loop nucleoside triphosphate hydrolase superfamily protein	0.281611
Medtr5g025160.1	UPF0420 C16orf58-like protein	0.281424
Medtr4g072805.1	transmembrane protein, putative	0.281279
Medtr3g072000.1	heavy-metal-associated domain protein	0.281252
Mt4-unmapped-7682-rc	Unmapped Bottom-Strand Novel Transcript PUT-169a-Medicago_truncatula-42730	0.281154
Medtr4g072290.1	SAUR-like auxin-responsive family protein	0.280883
Medtr0004s0650.1	glycerol-3-phosphate transporter	0.280756
Medtr2g019510.1	transmembrane protein, putative	0.280479
Medtr4g094925.2	caffeoyl-CoA 3-O-methyltransferase	0.279886
Medtr7g009060.1	phosphoglycerate mutase-like protein	0.279857
Medtr4g072270.1	SAUR-like auxin-responsive family protein	0.279314
Medtr8g064530.1	polygalacturonase non-catalytic protein	0.279164
Medtr4g006730.1	major intrinsic protein (MIP) family transporter	0.277653
Medtr1g101370.1	methyltransferase PMT16, putative	0.277621
Medtr3g014660.1	LRP1 carboxy-terminal domain protein	0.277395
Medtr5g012490.1	eukaryotic aspartyl protease family protein	0.277322
Medtr8g015980.1	ABC transporter-like family-protein	0.276882
Medtr3g069310.1	hypothetical protein	0.276277
Medtr4g006630.1	major intrinsic protein (MIP) family transporter	0.275617
Medtr4g025730.1	pectinesterase/pectinesterase inhibitor	0.275383
Mt4-unmapped-2447	Unmapped Top-Strand Novel Transcript PUT-169a-Medicago_truncatula-11476	0.274766
Medtr5g010590.1	carboxy-terminal region remorin	0.274536
Medtr1g073840.1	ethylene receptor ETR2	0.274498
Medtr7g101465.1	SNF2 family amine-terminal protein	0.274403
Medtr5g022350.2	pathogenesis-related thaumatin family protein	0.273968
Medtr6g007647.1	homeobox associated leucine zipper protein	0.272386
Medtr4g415290.1	glycerol-3-phosphate acyltransferase	0.271853
Medtr3g078170.1	NAD-dependent aldehyde dehydrogenase family protein	0.271836
Medtr7g100240.1	serine/threonine phosphatase family, 2C domain protein	0.27162
Medtr8g078240.1	CAZy family GT8 glycosyltransferase	0.271493
Mt4-unmapped-481-rc	Unmapped Bottom-Strand Novel Transcript CL122Contig1	0.27142
Mt4-unmapped-7127	Unmapped Top-Strand Novel Transcript PUT-169a-Medicago_truncatula-45338	0.271094
Medtr8g042090.1	DUF247 domain protein	0.269825
Mt4-unmapped-4252-rc	Unmapped Bottom-Strand Novel Transcript PUT-169a-Medicago_truncatula-10311	0.269615
Medtr2g043960.1	SAUR-like auxin-responsive family protein	0.269351
Mt4-unmapped-7263	Unmapped Top-Strand Novel Transcript PUT-169a-Medicago_truncatula-14539	0.26888
Medtr2g065470.3	glyceraldehyde-3-phosphate dehydrogenase	0.267554
Medtr3g088630.1	two-component response regulator ARR3-like protein	0.267296
Medtr8g016975.1	beta-amyrin synthase	0.266421
Mt4-unmapped-6950	Unmapped Top-Strand Novel Transcript PUT-169a-Medicago_truncatula-42840	0.266412
Medtr8g042080.1	DUF247 domain protein	0.265766
Medtr4g116360.1	hypothetical protein	0.26454
Medtr4g103970.1	hypothetical protein	0.263647
Medtr7g095430.1	sulfate/bicarbonate/oxalate exchanger and transporter sat-1	0.263508
Medtr3g084170.1	SAUR-like auxin-responsive family protein	0.263127
Medtr5g021030.1	GRF zinc finger protein	0.263023
Medtr7g095100.1	plant/T24G3-80 protein	0.26255
Medtr7g085990.1	spermidine hydroxycinnamoyl transferase	0.26252
Medtr7g086340.1	dehydrin	0.262483
Medtr4g045667.1	beta-amylase	0.262285
Medtr4g071900.1	ATP-binding microtubule motor family protein	0.262149
Medtr2g033380.1	hypothetical protein	0.262115
Medtr3g008840.1	plant invertase/pectin methylesterase inhibitor	0.262039
Medtr8g461400.1	SAUR-like auxin-responsive family protein	0.261797
Mt4-unmapped-2919	Unmapped Top-Strand Novel Transcript PUT-169a-Medicago_truncatula-55383	0.261717
Medtr4g114640.1	EIN3-binding F-box-like protein	0.261509
Medtr1g079370.1	phloem protein 2-B5	0.261438
Medtr8g104990.1	salt stress response/antifungal domain protein	0.261181
Medtr3g007320.1	cytochrome P450 family protein	0.260838
Medtr7g023630.1	polygalacturonase inhibitor protein	0.260224
Medtr5g039180.1	transcription factor	0.26004
Medtr4g013315.1	verticillium wilt resistance-like protein	0.259435
Medtr3g104510.1	glutaredoxin-C1 protein	0.259325
Medtr3g110032.1	SAUR-like auxin-responsive family protein	0.258467
Medtr2g090660.1	hypothetical protein	0.258374
Medtr4g114660.1	epidermal patterning factor-like protein	0.257671
Medtr2g012520.1	Novel GRP family	0.257533
Medtr1g071480.1	Serine/Threonine-kinase Nek4	0.257433
Medtr3g084160.1	SAUR-like auxin-responsive family protein	0.256744
Mt4-unmapped-4252	Unmapped Top-Strand Novel Transcript PUT-169a-Medicago_truncatula-10311	0.256647
Medtr4g092020.1	(3S)-linalool/(E)-nerolidol/(E,E)-geranyl linalool synthase	0.256558
Medtr3g094650.1	class III peroxidase	0.255295
Medtr5g021130.1	transcription factor, putative	0.255042
Medtr3g084210.1	SAUR-like auxin-responsive family protein	0.254503
Medtr2g030410.1	transmembrane protein, putative	0.254387
Mt4-unmapped-2301-rc	Unmapped Bottom-Strand Novel Transcript PUT-169a-Medicago_truncatula-44547	0.253803
Medtr7g061720.1	expansin-A1-like protein	0.253311
Medtr8g006780.6	auxin efflux carrier family protein	0.252921
Medtr2g012850.1	serine carboxypeptidase-like protein	0.252736
Medtr2g076010.1	pathogenesis-like protein	0.25244
Medtr3g109030.1	cyclic nucleotide-gated ion channel-like protein	0.251812
Medtr1g097110.1	phosphatidylinositol-4-phosphate 5-kinase family protein	0.251212
Medtr5g038060.1	peptide/nitrate transporter	0.251198
Medtr3g103410.1	plant/MWF20 protein	0.25018
Medtr4g113070.1	drug resistance transporter-like ABC domain protein	0.250017
Medtr3g005900.1	phosphatidylinositol 4-phosphate 5-kinase, putative	0.2493
Medtr8g070770.1	Defensin MtDef4.2	0.249209
Mt4-unmapped-2926-rc	Unmapped Bottom-Strand Novel Transcript PUT-169a-Medicago_truncatula-43282	0.248047
Medtr2g071750.1	hypothetical protein	0.247001
Medtr7g085930.1	spermidine hydroxycinnamoyl transferase	0.246172
Medtr6g011610.1	homeobox associated leucine zipper protein	0.245602
Medtr1g063260.1	SAUR-like auxin-responsive family protein	0.245483
Medtr3g078160.2	spotted leaf protein, putative	0.245162
Medtr1g111120.1	exocyst complex component 84B	0.244569
Medtr3g098160.1	acyl-coenzyme A thioesterase-like protein	0.243726
Medtr3g085610.1	plant U-box protein	0.243699
Medtr3g117625.1	hypothetical protein	0.243061
Mt4-unmapped-1562-rc	Unmapped Bottom-Strand Novel Transcript PUT-169a-Medicago_truncatula-4854	0.242868
Medtr7g028940.1	transmembrane protein, putative	0.24227
Medtr4g072740.1	SAUR-like auxin-responsive family protein	0.241975
Medtr1g081950.1	VAMP-associated protein	0.241091
Medtr6g477860.1	myb transcription factor	0.241023
Medtr5g031300.1	cinnamyl alcohol dehydrogenase-like protein	0.239478
Medtr8g086390.2	LRR receptor-like kinase	0.238346
Medtr8g072640.1	3-hydroxy-3-methylglutaryl-coenzyme A reductase-like protein	0.237931
Medtr4g133890.2	myosin II heavy chain family protein	0.237426
Mt4-unmapped-1351	Unmapped Top-Strand Novel Transcript EX531232	0.236683
Medtr1g076500.1	DUF506 family protein	0.235515
Medtr8g102100.1	zinc finger CCCH domain protein	0.235418
Medtr3g031140.1	DUF4228 domain protein	0.234986
Medtr8g104765.1	plant invertase/pectin methylesterase inhibitor	0.234612
Medtr4g064887.1	NAD(P)-binding rossmann-fold protein	0.233702
Mt4-unmapped-503	Unmapped Top-Strand Novel Transcript CL576Contig1	0.233672
Mt4-unmapped-6259-rc	Unmapped Bottom-Strand Novel Transcript PUT-169a-Medicago_truncatula-56120	0.233493
Medtr3g466200.1	anionic peroxidase swpb3 protein	0.233431
Medtr3g080190.1	glycosyl hydrolase family 9 protein	0.233199
Medtr4g108700.1	transmembrane protein, putative	0.2326
Medtr2g044070.1	sucrose synthase	0.232498
Medtr0328s0030.1	flavonol synthase/flavanone 3-hydroxylase	0.232496
Medtr2g088370.1	DUF4228 domain protein	0.23244
Medtr3g084190.1	SAUR-like auxin-responsive family protein	0.231872
Medtr3g116430.1	specific tissue protein	0.231865
Medtr4g094472.1	transmembrane protein, putative	0.231755
Medtr1g070515.2	F-box/LRR protein, putative	0.231403
Medtr4g011880.1	auxin-responsive AUX/IAA family protein	0.230535
Medtr8g091420.2	heavy metal transport/detoxification superfamily protein	0.229964
Medtr4g028180.1	Lipid transfer protein	0.229054
Medtr4g072340.1	papain family cysteine protease	0.228825
Medtr8g461420.1	SAUR-like auxin-responsive family protein	0.227784
Medtr1g070220.1	LOB domain protein	0.227681
Medtr8g078250.1	PQ-loop protein/transmembrane family protein	0.227196
Medtr3g101260.1	plastocyanin-like domain protein	0.226989
Medtr5g096850.1	transmembrane amino acid transporter family protein	0.226797
Medtr4g072380.1	SAUR-like auxin-responsive family protein	0.226408
Medtr6g034805.1	transmembrane protein, putative	0.225105
Medtr4g090440.1	transmembrane protein, putative	0.224693
Medtr8g018550.1	seed linoleate 9S-lipoxygenase	0.224036
Medtr5g030770.2	transcription factor bHLH93	0.223669
Medtr4g052400.1	plant/F24K9-26 protein	0.223446
Mt4-unmapped-149-rc	Unmapped Bottom-Strand Novel Transcript CL5059Contig1	0.223201
Medtr4g078480.1	O-acyltransferase WSD1-like protein	0.222903
Medtr4g072460.1	SAUR-like auxin-responsive family protein	0.222861
Medtr5g024780.1	plant intracellular ras group-related LRR protein	0.222787
Mt4-unmapped-481	Unmapped Top-Strand Novel Transcript CL122Contig1	0.222636
Medtr4g127100.1	auxin efflux carrier family transporter	0.222488
Medtr1g093370.1	magnesium transporter MRS2-like protein	0.222053
Medtr8g040520.1	sulfotransferase	0.221063
Mt4-unmapped-7242	Unmapped Top-Strand Novel Transcript PUT-169a-Medicago_truncatula-30520	0.219381
Medtr1g064430.2	auxin response factor 1	0.219239
Medtr2g048720.1	inositol transporter 4	0.218005
Medtr7g066690.2	uncoupling protein	0.217969
Medtr4g010650.1	phospholipase D alpha 1	0.217846
Medtr2g033820.1	WRKY family transcription factor	0.217235
Medtr0565s0010.1	GDSL-like lipase/acylhydrolase	0.216991
Medtr8g103700.1	LRR extensin-like protein	0.216596
Medtr2g005130.1	peptide/nitrate transporter	0.216469
Medtr1g077260.1	hypothetical protein	0.215326
Medtr1g112370.1	myb-like DNA-binding domain, shaqkyf class protein	0.215136
Medtr3g073100.1	phosphatidylinositol-4-phosphate 5-kinase family protein	0.214882
Medtr3g460780.1	fasciclin-like arabinogalactan protein	0.21467
Medtr4g072450.1	SAUR-like auxin-responsive family protein	0.214489
Medtr5g036950.1	microtubule-associated TORTIFOLIA-like protein	0.214298
Medtr0147s0050.1	ATP-dependent RNA helicase DDX11-like protein, putative	0.214297
Medtr4g088810.1	linoleate 13S-lipoxygenase 2-1, related protein	0.214039
Mt4-unmapped-7044	Unmapped Top-Strand Novel Transcript PUT-169a-Medicago_truncatula-54112	0.21393
Medtr5g091760.1	cytochrome P450 family protein	0.213352
Medtr8g079810.1	short-chain dehydrogenase-reductase	0.213188
Medtr5g084240.1	oxidoreductase/transition metal ion-binding protein	0.213008
Medtr2g100290.1	adenine nucleotide alpha hydrolase-like domain kinase	0.212786
Medtr4g056600.1	RING/U-box protein	0.212779
Medtr5g070130.1	F-box protein interaction domain protein	0.211917
Medtr4g104240.1	GDSL-like lipase/acylhydrolase	0.211218
Medtr0530s0020.1	clathrin assembly protein	0.211127
Medtr8g081040.1	xyloglucan endotransglucosylase/hydrolase family protein	0.210242
Mt4-unmapped-2926	Unmapped Top-Strand Novel Transcript PUT-169a-Medicago_truncatula-43282	0.209938
Medtr7g085630.6	NADP-specific glutamate dehydrogenase	0.208869
Mt4-unmapped-7568	Unmapped Top-Strand Novel Transcript PUT-169a-Medicago_truncatula-13541	0.208862
Medtr6g090405.1	myb transcription factor	0.207574
Medtr1g111280.1	carboxylesterase, putative	0.207464
Medtr1g076220.1	magnesium transporter CorA family protein	0.20673
Medtr4g130920.1	LRR receptor-like kinase family protein	0.206644
Medtr4g072660.1	SAUR-like auxin-responsive family protein	0.206149
Medtr7g096080.1	indole-3-glycerol phosphate lyase IGL1	0.206102
Medtr7g079110.1	heavy metal transport/detoxification superfamily protein	0.205916
Medtr0040s0140.1	expansin A20	0.205251
Medtr4g072310.1	SAUR-like auxin-responsive family protein	0.204938
Medtr3g058440.1	F-box protein interaction domain protein	0.204694
Medtr1g088885.1	phototropic-responsive NPH3 family protein	0.203708
Medtr4g072720.1	SAUR-like auxin-responsive family protein	0.203067
Medtr4g072680.1	SAUR-like auxin-responsive family protein	0.20223
Medtr4g006710.1	ZIP metal ion transporter family protein	0.20182
Medtr4g072820.1	SAUR-like auxin-responsive family protein	0.201637
Medtr4g072490.1	SAUR-like auxin-responsive family protein	0.201634
Medtr6g034620.1	fatty acyl-CoA reductase	0.200346
Medtr3g094690.1	fission regulator	0.199707
Medtr3g084230.1	SAUR-like auxin-responsive family protein	0.199695
Medtr4g072730.1	SAUR-like auxin-responsive family protein	0.199282
Medtr7g074650.1	GRAS family transcription factor	0.198561
Medtr4g072480.1	SAUR-like auxin-responsive family protein	0.197956
Medtr8g008505.1	alpha/beta fold hydrolase	0.197165
Medtr8g066310.1	transcription factor KAN2	0.197153
Medtr4g058740.1	lysine decarboxylase family protein	0.197007
Mt4-unmapped-7682	Unmapped Top-Strand Novel Transcript PUT-169a-Medicago_truncatula-42730	0.196358
Medtr7g106750.1	targeting protein for Xklp2 protein	0.196081
Medtr4g133928.2	acyl carrier protein	0.195826
Medtr5g013070.1	malectin/receptor-like kinase family protein	0.195702
Medtr1g006490.1	major intrinsic protein (MIP) family transporter	0.19396
Medtr4g122750.1	plant invertase/pectin methylesterase inhibitor	0.193893
Medtr1g107390.1	transmembrane protein, putative	0.19366
Medtr3g110038.1	SAUR-like auxin-responsive family protein	0.193418
Medtr1g101600.1	dehydration-responsive element-binding protein	0.192922
Medtr3g058930.1	transmembrane protein, putative	0.192379
Medtr2g075910.1	UNE1-like protein	0.19166
Medtr4g100700.1	transmembrane protein, putative	0.1913
Medtr3g084220.1	SAUR-like auxin-responsive family protein	0.19069
Medtr4g120830.1	plant invertase/pectin methylesterase inhibitor	0.189744
Medtr8g096730.1	WRKY family transcription factor	0.189345
Medtr4g075760.1	SAUR-like auxin-responsive family protein	0.189276
Medtr3g110550.1	epidermal patterning factor-like protein, putative	0.187353
Medtr6g015150.1	transmembrane protein, putative	0.187308
Medtr4g072620.1	SAUR-like auxin-responsive family protein	0.187227
Medtr7g071820.1	wound-induced-like protein	0.186268
Medtr4g073520.1	transmembrane amino acid transporter family protein	0.1855
Medtr1g015275.1	hypothetical protein	0.184531
Medtr7g086030.3	beta-D-glucoside glucohydrolase	0.184322
Medtr7g063650.1	delta-1-pyrroline-5-carboxylate synthetase	0.184182
Medtr3g076610.1	protein phosphatase 2c, putative	0.183997
Medtr8g446520.1	hypothetical protein	0.183988
Medtr8g074530.1	DUF241 domain protein	0.183573
Medtr4g095430.1	phototropic-responsive NPH3 family protein	0.182781
Medtr7g104130.2	drug resistance transporter-like ABC domain protein	0.182608
Medtr4g129010.1	tyrosine kinase family protein	0.182603
Medtr7g091390.1	AP2-like ethylene-responsive transcription factor	0.18248
Medtr1g013110.1	PPPDE thiol peptidase family protein, putative	0.182074
Medtr8g014910.1	GDSL-like lipase/acylhydrolase	0.181281
Medtr1g023120.1	beta-like galactosidase	0.181219
Medtr7g052820.1	actin-binding calponin-like (CH) domain protein	0.181209
Medtr8g063410.1	hypothetical protein	0.181022
Medtr2g096900.1	outer envelope pore protein	0.180853
Medtr3g071990.2	cation/H+ exchanger 3	0.180828
Medtr3g058890.1	transmembrane protein, putative	0.180703
Medtr8g105700.1	MACPF domain protein	0.180574
Medtr4g072690.1	SAUR-like auxin-responsive family protein	0.180094
Medtr0446s0010.1	acyl carrier protein	0.179759
Medtr1g093240.3	auxin-responsive AUX/IAA family protein	0.179556
Medtr2g061030.1	homeobox associated leucine zipper protein	0.178883
Medtr6g022020.1	BCL-2 binding anthanogene-1 protein	0.178096
Medtr4g019210.1	GDP-fucose O-fucosyltransferase-like protein	0.177697
Medtr2g025160.2	extracellular ligand-gated ion channel protein	0.177641
Medtr6g042540.1	cytochrome P450 family protein	0.177403
Medtr8g079750.1	hypothetical protein	0.176144
Mt4-unmapped-3697	Unmapped Top-Strand Novel Transcript PUT-169a-Medicago_truncatula-52908	0.175928
Medtr2g015690.1	phospholipase A1	0.174819
Medtr3g084200.1	SAUR-like auxin-responsive family protein	0.174088
Medtr7g106080.1	late embryogenesis abundant hydroxyproline-rich glycoprotein	0.174086
Medtr4g118570.1	inosine-uridine preferring nucleoside hydrolase	0.173695
Medtr4g070430.5	glucose-1-phosphate adenylyltransferase family protein	0.172184
Medtr6g011670.1	transcription factor	0.171437
Medtr2g075250.1	LRR receptor-like kinase	0.171401
Mt4-unmapped-6047-rc	Unmapped Bottom-Strand Novel Transcript PUT-169a-Medicago_truncatula-7152	0.171248
Medtr3g099080.1	squamosa promoter-binding 13A-like protein	0.170316
Medtr1g071070.1	DUF4378 domain protein	0.170102
Medtr1g029380.1	bidirectional sugar transporter	0.16929
Medtr5g011580.1	translation factor EF-1 alpha-like protein	0.169263
Medtr4g072590.1	SAUR-like auxin-responsive family protein	0.16877
Medtr1g022495.1	BZIP transcription factor bZIP124	0.168422
Mt4-unmapped-2660-rc	Unmapped Bottom-Strand Novel Transcript ES466822	0.168406
Medtr4g100550.1	homeobox associated leucine zipper protein	0.168293
Medtr2g012750.1	BEST plant protein match is: (TAIR:plant.1) protein, putative	0.167867
Medtr3g078613.2	two-component response regulator ARR3-like protein	0.167598
Medtr1g075153.1	sieve element occlusion protein	0.167257
Mt4-unmapped-2376-rc	Unmapped Bottom-Strand Novel Transcript PUT-169a-Medicago_truncatula-327	0.166798
Mt4-unmapped-6605-rc	Unmapped Bottom-Strand Novel Transcript PUT-169a-Medicago_truncatula-55088	0.166798
Medtr7g114300.1	cyclin-dependent kinase	0.16662
Medtr4g072640.1	SAUR-like auxin-responsive family protein	0.165616
Medtr1g088190.1	glycosyl hydrolase family 9 protein	0.164278
Medtr8g101260.1	LRR receptor-like kinase	0.164186
Medtr4g125180.1	subtilisin-like serine protease	0.163738
Mt4-unmapped-1150	Unmapped Top-Strand Novel Transcript PUT-169a-Medicago_truncatula-40	0.163251
Medtr7g071970.1	wound-induced-like protein	0.162689
Medtr7g106050.1	late embryogenesis abundant hydroxyproline-rich glycoprotein	0.162355
Medtr4g114060.1	dynein light chain type 1 family protein	0.160943
Medtr3g015490.1	two-component response regulator ARR3-like protein	0.160444
Medtr4g072600.1	SAUR-like auxin-responsive family protein	0.160289
Medtr4g094958.1	LRR receptor-like kinase	0.160267
Medtr4g072610.1	SAUR-like auxin-responsive family protein	0.159054
Mt4-unmapped-6047	Unmapped Top-Strand Novel Transcript PUT-169a-Medicago_truncatula-7152	0.158585
Medtr7g023590.1	polygalacturonase-inhibiting protein, putative	0.157623
Medtr4g072465.1	SAUR-like auxin-responsive family protein	0.15732
Medtr1g108780.1	transcriptional factor B3 family protein	0.155777
Medtr4g049640.1	C4-dicarboxylate transporter/malic acid protein	0.15577
Medtr2g022140.1	adenylate isopentenyltransferase	0.155688
Medtr4g033790.1	phosphate-responsive 1 family protein	0.155582
Medtr5g021670.1	LRR receptor-like kinase family protein	0.155433
Medtr4g072510.1	SAUR-like auxin-responsive family protein	0.15515
Medtr7g082300.1	LRR kinase family protein	0.153979
Mt4-unmapped-2661	Unmapped Top-Strand Novel Transcript PUT-169a-Medicago_truncatula-50314	0.153802
Mt4-unmapped-4186	Unmapped Top-Strand Novel Transcript PUT-169a-Medicago_truncatula-10566968	0.153753
Medtr5g040340.1	phytochrome kinase substrate protein, putative	0.153672
Medtr2g082570.1	kinesin motor domain protein	0.152376
Medtr8g037933.1	transmembrane protein, putative	0.151944
Medtr7g071790.1	wound-induced-like protein	0.150954
Medtr4g116070.1	glycoside hydrolase family 79 amine-terminal domain protein	0.14987
Medtr4g072630.1	SAUR-like auxin-responsive family protein	0.148717
Medtr8g096670.1	TB2/DP1, HVA22 family protein	0.146106
Medtr3g114840.2	phospholipase D alpha 1	0.145316
Medtr3g106850.1	auxin-responsive AUX/IAA family protein	0.144312
Medtr4g072540.1	SAUR-like auxin-responsive family protein	0.144154
Medtr8g090265.1	transmembrane protein, putative	0.142626
Medtr8g078170.1	PPR containing plant-like protein	0.138652
Mt4-unmapped-623-rc	Unmapped Bottom-Strand Novel Transcript CL272Contig1	0.138273
Medtr2g069660.1	allergen Pru protein, putative	0.137986
Medtr4g073770.1	auxin influx transporter	0.137582
Mt4-unmapped-149	Unmapped Top-Strand Novel Transcript CL5059Contig1	0.136919
Medtr1g069275.1	indole-3-pyruvate monooxygenase	0.136659
Medtr4g072650.1	SAUR-like auxin-responsive family protein	0.136487
Medtr5g084790.1	GDSL-like lipase/acylhydrolase	0.135607
Medtr4g128990.2	receptor-like kinase	0.134668
Medtr8g083170.1	long-chain-fatty-acid CoA ligase (AMP-forming)	0.134543
Medtr6g090380.1	zinc finger CCCH domain protein	0.133922
Mt4-unmapped-499	Unmapped Top-Strand Novel Transcript CL505Contig1	0.133409
Medtr1g101910.1	DUF4378 domain protein	0.132882
Medtr1g063290.1	SAUR-like auxin-responsive family protein	0.132519
Medtr4g072530.1	SAUR-like auxin-responsive family protein	0.132381
Mt4-unmapped-4694	Unmapped Top-Strand Novel Transcript PUT-169a-Medicago_truncatula-65662	0.131616
Medtr5g029800.1	UDP-glucosyltransferase family protein	0.130384
Medtr4g072830.1	SAUR-like auxin-responsive family protein	0.130127
Medtr7g007010.1	seed specific protein Bn15D17A	0.129854
Medtr6g015910.1	cytochrome P450 family protein	0.129799
Medtr8g089180.2	UDP-D-glucose/UDP-D-galactose 4-epimerase	0.128934
Medtr3g031650.3	cinnamoyl-CoA reductase-like protein	0.128853
Medtr2g029830.1	peroxidase family protein	0.128766
Medtr8g016960.1	beta-amyrin synthase	0.128712
Medtr7g096090.1	auxin-responsive AUX/IAA family protein	0.127575
Medtr5g020890.1	mannan endo-1,4-beta-mannosidase-like protein	0.126714
Medtr7g071760.1	wound-induced-like protein	0.125896
Medtr5g032580.1	hypothetical protein	0.125871
Medtr4g072500.1	SAUR-like auxin-responsive family protein	0.125425
Medtr4g113530.1	inwardly rectifying potassium channel subunit	0.124942
Medtr1g099150.1	hypothetical protein	0.124804
Medtr8g009590.1	fatty acid hydroxylase superfamily protein	0.124756
Medtr2g018990.1	Serine/Threonine kinase family protein	0.123949
Medtr1319s0010.1	quinone oxidoreductase-like protein	0.122641
Medtr4g072780.1	nutrient reservoir protein, putative	0.12222
Medtr5g031870.1	receptor-like cytosolic Serine/Threonine-kinase	0.121958
Medtr5g095550.1	endonuclease/exonuclease/phosphatase family protein	0.120915
Medtr2g078670.1	yippee family zinc-binding protein, putative	0.120079
Medtr1g097580.1	LRR receptor-like kinase	0.117613
Medtr1g013100.1	DUF868 family protein	0.116302
Medtr8g099410.1	endo-1,4-beta-glucanase	0.112409
Medtr7g092460.4	nucleolar gar2-like protein	0.112016
Medtr7g088200.1	phytochrome kinase substrate protein, putative	0.110794
Medtr8g070540.1	CTP synthase-like protein	0.110442
Medtr2g104550.1	helix loop helix DNA-binding domain protein	0.109635
Medtr7g101930.1	heavy metal-associated domain protein	0.109587
Medtr6g015310.1	malonyl-CoA:isoflavone 7-O-glucoside malonyltransferase	0.109176
Medtr7g099800.1	cation/H+ exchanger 3	0.10847
Medtr4g127930.1	AP2-like ethylene-responsive transcription factor	0.105753
Medtr7g085410.1	GATA type zinc finger transcription factor family protein	0.104391
Medtr0041s0140.1	heavy metal-associated domain protein	0.104332
Medtr3g057980.1	cytochrome P450 family 71 protein	0.103938
Medtr8g016320.1	glucose-methanol-choline (GMC) oxidoreductase family protein	0.103928
Medtr8g104900.1	dynein light chain type 1 family protein	0.10254
Medtr5g041040.1	ribonuclease T2 family protein	0.101743
Medtr2g084020.1	lignin biosynthetic peroxidase	0.101606
Medtr5g015090.1	BZIP transcription factor	0.101508
Medtr6g032830.1	GATA type zinc finger transcription factor family protein	0.0979045
Medtr7g109790.1	galactinol-raffinose galactosyltransferase	0.0973058
Mt4-unmapped-4881-rc	Unmapped Bottom-Strand Novel Transcript PUT-169a-Medicago_truncatula-48646	0.097179
Medtr1g063330.1	SAUR-like auxin-responsive family protein	0.0962154
Medtr5g020250.1	alpha/beta fold hydrolase	0.0957551
Medtr6g084120.1	transcription factor	0.0950442
Medtr6g039950.1	quinone oxidoreductase-like protein	0.0949221
Medtr8g096700.1	heavy metal-associated domain protein	0.0938707
Medtr2g084010.1	lignin biosynthetic peroxidase	0.0937898
Medtr1g492790.1	trihelix transcription factor	0.0934705
Medtr3g008820.1	plant invertase/pectin methylesterase inhibitor	0.09181
Medtr1g075640.1	phosphate transporter PHO1-like protein	0.0910069
Medtr2g039410.1	cytokinin oxidase/dehydrogenase-like protein	0.089017
Medtr1g100627.1	hypothetical protein	0.0875244
Medtr4g072470.1	SAUR-like auxin-responsive family protein	0.0874889
Medtr2g027130.1	WEB family plant protein	0.0851803
Medtr4g129580.1	hypothetical protein	0.0844017
Medtr2g019160.1	transmembrane protein, putative	0.084196
Medtr4g103250.1	nucleic acid-binding protein, putative	0.0837864
Medtr4g129510.3	auxin canalisation protein	0.083616
Medtr4g011020.1	lactoylglutathione lyase/glyoxalase I family protein	0.0826403
Medtr4g020110.1	delta-1-pyrroline-5-carboxylate synthetase	0.0824291
Medtr7g077210.1	Bowman birk trypsin inhibitor	0.0813224
Medtr8g467000.1	indole-3-acetic acid-amido synthetase	0.0810428
Medtr6g066190.1	Kunitz type trypsin inhibitor / Alpha-fucosidase	0.080783
Medtr1g070520.1	auxin-responsive AUX/IAA family protein	0.0789111
Medtr4g057450.1	xyloglucan endotransglucosylase/hydrolase family protein	0.0787073
Medtr4g129200.1	alpha-rhamnosidase-like protein	0.0777444
Medtr4g069680.1	dehydration-responsive RD22-like protein	0.0775419
Medtr8g063200.1	DUF4228 domain protein	0.0743123
Medtr7g084300.1	chalcone and stilbene synthase family protein	0.0740903
Medtr1g018640.1	gibberellin-regulated family protein	0.0727776
Mt4-unmapped-4898	Unmapped Top-Strand Novel Transcript PUT-169a-Medicago_truncatula-54592	0.0726601
Mt4-unmapped-623	Unmapped Top-Strand Novel Transcript CL272Contig1	0.070928
Medtr4g094285.1	beta-xylosidase/alpha-L-arabinofuranosidase-like protein	0.070163
Medtr4g101630.1	soluble acid invertase FRUCT2	0.070087
Medtr5g084250.1	transmembrane protein, putative	0.0670743
Medtr6g039630.1	cytochrome P450 family 71 protein	0.0662147
Medtr7g093140.1	late embryogenesis abundant protein	0.0658349
Medtr4g126400.1	hypothetical protein	0.0647134
Medtr3g117190.1	dehydrin	0.0635761
Medtr7g083410.1	glycerophosphoryl diester phosphodiesterase family protein	0.062462
Medtr1g019800.1	hypothetical protein	0.0623057
Mt4-unmapped-2660	Unmapped Top-Strand Novel Transcript ES466822	0.0616448
Mt4-unmapped-6950-rc	Unmapped Bottom-Strand Novel Transcript PUT-169a-Medicago_truncatula-42840	0.0608089
Medtr8g079760.1	histidine phosphatase family (branch 1) protein	0.0594082
Medtr4g101380.1	peptide/nitrate transporter	0.0590989
Medtr2g081860.1	indole-3-acetic acid-amido synthetase	0.0577241
Medtr8g078270.1	EF hand calcium-binding family protein	0.057125
Medtr8g107510.1	potassium transporter-like protein	0.0570024
Medtr4g105770.1	tyrosine kinase family protein	0.0563483
Medtr4g015460.1	glycoside hydrolase family 1 protein	0.0529105
Medtr4g084970.1	transmembrane protein, putative	0.0522826
Medtr7g059290.1	pectate lyase-like protein	0.0516007
Medtr6g004880.1	raffinose synthase or seed inhibition protein	0.0502408
Medtr3g078110.1	Serine/Threonine-kinase HT1-like protein	0.0493476
Medtr3g104600.1	grave disease carrier protein	0.0485402
Medtr8g012460.1	GDSL esterase/lipase plant-like protein, putative	0.0466498
Medtr2g044810.2	pectinesterase/pectinesterase inhibitor	0.0459209
Medtr5g023240.1	transmembrane amino acid transporter family protein	0.0457392
Medtr2g095800.1	xyloglucan endotransglucosylase/hydrolase family protein	0.0454892
Medtr3g091440.5	calcineurin B-like protein 4-1	0.0428723
Medtr8g012470.1	hypothetical protein	0.0421825
Medtr1g051810.1	IQ calmodulin-binding motif protein, putative	0.04056
Medtr1g063340.1	SAUR-like auxin-responsive family protein	0.0404309
Medtr4g045903.1	indole-3-acetic acid-amido synthetase	0.0402574
Medtr7g103340.1	homeobox leucine zipper protein	0.0389722
Medtr4g051880.1	late embryogenesis abundant protein	0.0386325
Medtr2g083030.1	gibberellin 2-beta-dioxygenase	0.0376713
Medtr5g012400.1	hypothetical protein	0.0355431
Medtr2g029750.1	peroxidase family protein	0.0353082
Mt4-unmapped-1276-rc	Unmapped Bottom-Strand Novel Transcript PUT-169a-Medicago_truncatula-47907	0.0321414
Medtr2g058870.1	hypothetical protein	0.0317913
Medtr7g072860.1	WNK kinase	0.0310483
Medtr7g072640.1	WNK kinase	0.0310483
Medtr6g043880.1	sucrose transporter	0.030522
Medtr1g084670.1	galactinol synthase	0.0303944
Medtr4g072580.1	SAUR-like auxin-responsive family protein	0.0300491
Medtr7g094620.1	DUF21 domain plant protein	0.0290524
Mt4-unmapped-1276	Unmapped Top-Strand Novel Transcript PUT-169a-Medicago_truncatula-47907	0.0273609
Medtr5g034030.1	YABBY transcription factor	0.0244319
Medtr8g099880.1	basic helix loop helix protein BHLH8	0.0234125
Medtr7g099820.1	cation/H+ exchanger 3	0.022448
Medtr1g084660.2	galactinol synthase	0.0219765
Medtr3g116240.1	polyol/monosaccharide transporter 1	0.0216282
Medtr6g034660.1	fatty acyl-CoA reductase	0.0216104
Medtr3g099010.1	TB2/DP1, HVA22 family protein	0.0201668
Medtr5g036480.1	two-component response regulator ARR3-like protein	0.0196801
Medtr4g104370.1	KDEL-tailed cysteine endopeptidase CEP1	0.0175837
Medtr6g084640.1	dehydrin	0.0167509
Medtr4g096840.1	plant gibberellin 2-oxidase	0.0161587
Medtr5g095640.1	RALF related	0.0137013
Medtr3g113890.1	gibberellin-regulated family protein	0.0135103
Medtr5g095540.1	transmembrane protein, putative	0.0130456
Medtr4g051575.1	aluminum activated malate transporter family protein	0.0123502
Medtr2g019345.1	glycoside hydrolase family 17 protein	0.0111095
Medtr1g115560.1	3-ketoacyl-CoA synthase-like protein	0.0108616
Medtr7g077215.1	Bowman birk trypsin inhibitor	0.00999991
Medtr5g025150.1	heavy metal transport/detoxification superfamily protein	0.00834211
Medtr5g095630.1	transmembrane protein, putative	0.00807995
Medtr7g033800.1	lateral organ boundaries (LOB) domain protein	0.00550029
Medtr8g096310.1	bidirectional sugar transporter	0.00372347

## Sheet: Table S5.
Table S5. List of auxin-related genes that were down-regulated in LAZ for qPCR validation.
No.	Gene ID	Description	Ratio (PLP/WT)
1	Medtr6g069510	Auxin efflux carrier family transporter	0.49
2	Medtr4g415390	Auxin influx transporter	0.49
3	Medtr3g110035	SAUR-like auxin-responsive family protein	0.5
4	Medtr3g117630	SAUR-like auxin-responsive family protein	0.48
5	Medtr1g040675	Auxin-induced protein IAA4	0.45
6	Medtr1g069495	Auxin induced gene IAA13	0.45
7	Medtr1g093350	SHY2/IAA3	0.42
8	Medtr5g030710	IAA8	0.42
9	Medtr3g064050	ARF8	0.45
10	Medtr2g094570	ARF10	0.41
11	Medtr1g064430	ARF16	0.22
12	Medtr5g016320	Indole-3-acetic acid-amido synthetase	0.35
13	Medtr8g467000	Indole-3-acetic acid-amido synthetase	0.08
14	Medtr5g008350	SAUR-like auxin-responsive family protein	0.46
15	Medtr3g072870	Auxin influx transporter	0.45
16	Medtr4g091290	Transport inhibitor response 1 protein	0.44
17	Medtr1g093240	AUX/IAA14	0.18
18	Medtr5g032100	GDP-fucose protein O-fucosyltransferase	0.42
19	Medtr4g115075	AUX/IAA29	0.37
20	Medtr4g011880	AUX/IAA19	0.23

## Sheet: Table S6.
Table S6. List of transcription factors in M. truncatula that overlapped with abscission-specific TFs in soybean.
Gene ID	Description	Ratio (PLP/WT)
Medtr5g076270	ARF, Auxin Response Factor family	0.42642
Medtr5g036480	ARR	0.01968
Medtr5g030770	bHLH,Basic Helix-Loop-Helix family	0.223669
Medtr6g084120	bHLH,Basic Helix-Loop-Helix family	0.095044
Medtr8g012290	bHLH,Basic Helix-Loop-Helix family	0.394987
Medtr8g104190	C2C2(Zn) CO-like, Constans-like zinc finger family	2.73271
Medtr4g126350	C2C2(Zn) GATA transcription factor family	2.9799
Medtr2g087740	C2C2(Zn) YABBY family	0.451652
Medtr4g114730	C2C2(Zn) YABBY family	0.393105
Medtr5g034030	C2C2(Zn) YABBY family	0.024432
Medtr8g017210	C2H2 zinc finger family	2.20721
Medtr5g038280	HB, Homeobox transcription factor family	0.425801
Medtr6g011610	HB, Homeobox transcription factor family	0.245602
Medtr7g103340	HB, Homeobox transcription factor family	0.038972
Medtr8g098815	HB, Homeobox transcription factor family	2.67708
Medtr1g110460	MYB domain transcription factor family	0.327431
Medtr2g011660	MYB domain transcription factor family	0.357853
Medtr1g060990	Trihelix, Triple-Helix transcription factor family	0.341504
Medtr2g032030	WRKY domain transcription factor family	0.415888
Medtr4g107970	WRKY domain transcription factor family	2.88848
Medtr1g070520	Aux/IAA family	0.078911
Medtr4g011880	Aux/IAA family	0.230535
Medtr7g096090	Aux/IAA family	0.127575
Medtr5g020510	HB, Homeobox transcription factor family	0.388125
Medtr4g028930	ovate family OFP	2.0763
Medtr7g072630	ovate family OFP	0.418732

## Sheet: Table S7.
Table S7. List of homologous genes of already published genes related to AZ development in M. truncatula.
Gene name	mRNA Accession	mRNA Description	Ratio(P/R)
IDA	Medtr1g093920.1	transmembrane protein, putative	1.03144
HAESA	Medtr2g090710.1	LRR receptor-like kinase family protein	0.981392
HSL1	Medtr4g088320.1	LRR receptor-like kinase	0.926097
Ls	Medtr3g065980.1	factor GAI	0.820196
ATH1	Medtr3g437990.1	ABC transporter A family protein	0.924168
AS1	Medtr7g061550.1	myb transcription factor	0.707883
KNAT1/BP	Medtr1g017080.1	homeobox knotted-like protein	1.08985
STK	Medtr3g005530.1	MADS-box transcription factor	1.00278
KNAT2	Medtr5g033720.1	homeobox knotted-like protein	0.819416
KNAT6	Medtr5g033720.1	homeobox knotted-like protein	0.819416
OsSCR	Medtr1g069725.1	GRAS family transcription factor	0.933001
AtEXP10	Medtr5g041700.1	expansin A10	0.946888
HSL2	Medtr5g014720.1	LRR receptor-like kinase family protein	1.00977
NEVERSHED	Medtr8g464390.1	ARF GTPase activator	0.900605
SERK1	Medtr1g097160.1	somatic embryogenesis receptor-like kinase	0.952741
NOOT	Medtr7g090020.1	BTB/POZ ankyrin repeat protein	0.363221

## Sheet: Table S8.
Table S8. List of M. truncatula lines used in this study.
Mutant line	NF line number	Mutation type	Reference
plp-1	NF2623	Tnt1 insertion between 178 bp and 179 bp of PLP	Zhou et al., 2012
plp-2	NF0571	Tnt1 insertion between 130 bp and 131 bp of PLP	Zhou et al., 2012
plp-4	NF5514	Mere1 insertion between 246 bp and 247 bp of PLP	Zhou et al., 2012
noot-1	NF2717	Tnt1 insertion between 404 bp and 405 bp of NOOT	Couzigou et al., 2016
noot-2	NF4445	Tnt1 insertion between 404 bp and 405 bp of NOOT	Couzigou et al., 2016

## Sheet: Table S9.
Table S9. List of primers used for MsPLP-RNAi vector construction.
Primer ID	Sequences
MsPLPF1	CAACGGATCCTTTCCACCAGAAGAACCTCA
MsPLPR1	CGAGAATTCATTTCATTGTAAGCAAAGCGA
MsPLPF2	CAACGGATCCTCTCTCCTAATTCCTCTCTTCCA
MsPLPR2	ACAGAATTCCCTCCTCCTCTTCCTCCTACA

## Sheet: Table S10.
Table S10. Primers for qPCR analysis of auxin-related genes and the NOOT gene.
No.	Gene ID	Primer name	Primer sequence
1	Medtr3g072870	AUX1-qF1	CAGTGAATGTGTTTGTGGCAGTAT
		AUX1-qR1	CACTTAGCAAATAGCCCAAATGTT
2	Medtr4g415390	AUX2-qF1	GCTTTTTCAATGGGTGTGAGATT
		AUX2-qR1	CCTTGTGGAAGAGCTGCCTG
3	Medtr6g069510	AUX3-qF1	GATTCCGTGATGCTGCCG
		AUX3-qR1	TCTTACAAGTGCCCTCAAACAAA
4	Medtr3g110035	AUX4-qF1	TGCGTCAAGCCGAAGAGG
		AUX4-qR1	CAAGCGGGAAGTTGTATGTAAAA
5	Medtr3g117630	AUX5-qF1	TACGGGTAGCCAAACATCATCA
		AUX5-qR1	TCATTTTCTCTCCAACATACACTGC
6	Medtr5g008350	AUX6-qF1	GTTGGAGAAGAAATGAAGCGG
		AUX6-qR1	ATAGTGAGACCACCCATCGGA
7	Medtr1g093350	AUX7-qF1	ATTGATTTGAGGGTCTATGGTGG
		AUX7-qR1	TGGTTAACTTGAACATGCTTTCC
8	Medtr1g040675	AUX8-qF1	AAGAGGCTGAAGTTGGTGGG
		AUX8-qR1	AAGTCAATCTTTCTAAGGTAAGGAGC
9	Medtr5g030710	AUX9-qF1	AGATAAAGATGGAGACTGGATGCTT
		AUX9-qR1	CCAATGGCGTCAGAACCCT
10	Medtr1g069495	AUX10-qF1	AGCAAAGGATCAAATGGGGA
		AUX10-qR1	TTCATAAGTGAGTACAAACTTGGACG
11	Medtr1g093240	AUX11-qF1	GCCTTAGCCAAAATGTTCAGC
		AUX11-qR1	GCATCCAGTCGCCATCCTTA
12	Medtr4g011880	AUX12-qF1	CAATTGTGAACACGTTCCCATT
		AUX12-qR1	CATCTCCAACCAGCATCCAGT
13	Medtr4g115075	AUX13-qF1	AAGGTGAAGATGGAAGGTGTAGG
		AUX13-qR1	ATTGAGAGTATGAAATGAATGGTGC
14	Medtr3g064050	AUX14-qF1	TGCTTCTCCTTGGCGACG
		AUX14-qR1	TCCCATCTTCTGAATATCTTCCG
15	Medtr2g094570	AUX15-qF1	CGCGATGCAACAGGTGCT
		AUX15-qR1	CGTATGGATAAAACAATGAAACAAGA
16	Medtr1g064430	AUX16-qF1	ATCAACAAGTCTTACAAAAACGCTC
		AUX16-qR1	CTGTTTCTTCGTGGTTATCCCTAT
17	Medtr5g016320	AUX17-qF1	CGTGGTGCAAGTATCAATCAGTATA
		AUX17-qR1	TGAAGTCCAATGAGGTAGAGAAGG
18	Medtr8g467000	AUX18-qF1	ATGTCCTCTACTGGGAACTCACTCT
		AUX18-qR1	TTGTTAAGCAGCAATCTTCAAAAA
19	Medtr7g090020	MtNOOT-qPCR F1	CGTTTAGTCCACGCACACAGA
		MtNOOT-qPCR R1	CGGATGGGTTGACTCGGTT
20	Medtr3g110110	MT-UBC-622R	TTTTGGCATTGCTGCAAGC
		MT-UBC-516F	CTGACAGCCCACTGAATTGTGA
